# Supplementary material for: Neural mobilisation effects in nerve function and nerve structure of patients with peripheral neuropathic pain: A systematic review with meta-analysis
Source: PLoS One. 2024 Nov 8;19(11):e0313025. doi: 10.1371/journal.pone.0313025 (PMC11548838; doi:10.1371/journal.pone.0313025)
Supplement: S3 File — (XLSX) [file pone.0313025.s003.xlsx]

## Sheet: Planilha1
	Authors	Title	Journal	Year	Reason
1	Aagaard BD, Maravilla KR, Kliot M	Magnetic resonance neurography: magnetic resonance imaging of peripheral nerves	Neuroimaging clinics of North America	2001;11(1):viii-46	Inappropriate theme
2	Abalo A, Dosseh ED, Adabra K, Walla A, James YE, Dossim A	Open reduction and internal fixation of humeral non-unions: radiological and functional results	Acta orthopaedica Belgica	2011;77(3):299-303	Inappropriate theme
3	Abbruzzese G, Morena M, Caponnetto C, Trompetto C, Abbruzzese M, Favale E	Motor evoked potentials following cervical electrical stimulation in brachial plexus lesions	Journal of neurology	1993;241(2):63-7	Inappropriate theme
4	Abdel-Salam F, Kumar R, Chinnery PF, Ramesh V	SEPT9 gene duplication in a child with bilateral neuralgic amyotrophy	Developmental Medicine and Child Neurology	2015;57(SUPPL 1):22-3	Inappropriate theme
5	Abdo WF, Bloem BR, Eijk JJ, Geurts AC, van Alfen N, van de Warrenburg BPC	Atypical dystonic shoulder movements following neuralgic amyotrophy	Movement disorders : official journal of the Movement Disorder Society	2009;24(2):293-6	Inappropriate theme
6	Abdulwahab SS	Treatment based on H-reflexes testing improves disability status in patients with cervical radiculopathy	International journal of rehabilitation research Internationale Zeitschrift fur Rehabilitationsforschung Revue internationale de recherches de readaptation	1999;22(3):207-14	Inappropriate patient population
7	Abdulwahab SS, Sabbahi M	Neck retractions, cervical root decompression, and radicular pain	The Journal of orthopaedic and sports physical therapy	2000;30(1):4-2	Inappropriate theme
8	Aberg M, Ljungberg C, Edin E, Millqvist H, Nordh E, Theorin A, et al	Clinical evaluation of a resorbable wrap-around implant as an alternative to nerve repair: a prospective, assessor-blinded, randomised clinical study of sensory, motor and functional recovery after peripheral nerve repair	Journal of plastic, reconstructive & aesthetic surgery	2009;62(11):1503‐9	Inappropriate theme
9	Abhinav K, Park ND, Prakash SK, Love-Jones S, Patel NK	Novel use of narrow paddle electrodes for occipital nerve stimulation--technical note	Neuromodulation : journal of the International Neuromodulation Society	2013;16(6):607-9	Inappropriate theme
10	Abyshov NS, Mamedov AM	[Diagnostic and treatment of chest outlet syndrome]	Khirurgiia	2007(6):68-72	Inappropriate patient population
11	Acioly MA, Maior PS, Telles C, Brasileiro De Aguiar G	Bilateral mini-open decompression in the treatment of carpal tunnel syndrome caused by persistent median artery: Case report	Journal of Neurological Surgery, Part A: Central European Neurosurgery	2013;74(SUPPL 1):e124-e7	Inappropriate study design
12	Adebajo A, Fabule J	Management of radicular pain in rheumatic disease: Insight for the physician	Therapeutic Advances in Musculoskeletal Disease	2012;4(3):137-47	Inappropriate theme
13	Adler AC, Smith DI, Parikh PM	Chronic pain localized to the iliohypogastric nerve: treatment using an ultrasound-guided technique of hydrodissection for catheter placement as a guide for surgical iliohypogastric nerve resection	Plastic and reconstructive surgery	2014;134(1):182e-3e	Inappropriate theme
14	Adrish M, Diaz-Fuentes G, Venkatram S	Opioid overdose with gluteal compartment syndrome masking acute peripheral neuropathy	American Journal of Respiratory and Critical Care Medicine	2013;187(MeetingAbstracts)	Inappropriate theme
15	Aggarwal A	Comments on the Role of Ultrasound-Guided Injection in the Management of Meralgia Paresthetica	Pain physician	2020;23(6):E731-E2	Inappropriate theme
16	Aggarwal S, Colon C, Kheirkhah A, Hamrah P	Efficacy of autologous serum tears for treatment of neuropathic corneal pain	The ocular surface	2019;17(3):532-9	Inappropriate theme
17	Agrawal A, Joharapurkar SR, Pandit L, Bhake A	Leprosy, nerves, and surgery	Infectious Diseases in Clinical Practice	2008;16(6):345-8	Inappropriate theme
18	Ahiskalioglu A, Alici HA, Ari MA	Ultrasound guided low thoracic erector spinae plane block for management of acute herpes zoster	Journal of clinical anesthesia	2018;45:60-1	Inappropriate patient population
19	Ahlgren BD, Garfin SR	Cervical Radiculopathy	The Orthopedic clinics of North America	1996;27(2):253-63	Inappropriate patient population
20	Ahmed MM, Mosalem DM, Tarshouby WA, Alfeeli AK, Baqer AB, Mohamed MH	Computerized dynamic posturography in patients with diabetic peripheral neuropathy and visual feedback-based balance training effects	Macedonian Journal of Medical Sciences	2014;7(2):267-72	Inappropriate patient population
21	Ahmed S, Hashem A, Bitar ZI	Plexopathy in a heroin addict	Qatar Medical Journal	2005;14(2):59-61	Inappropriate theme
22	Air EL, Toczyl GR, Mandybur GT	Electrophysiologic monitoring for placement of laminectomy leads for spinal cord stimulation under general anesthesia	Neuromodulation : journal of the International Neuromodulation Society	2012;15(6):573-80	Inappropriate theme
23	Ajluni PB	Manipulative techniques for carpal tunnel syndrome questioned	The Journal of the American Osteopathic Association	1994;94(4):289	Inappropriate intervention
24	Akgol G, Elbasti MS, Gulkesen A, Alkan G, Kaya A, Ulusoy H	Comparison of low power laser and kinesio taping for the treatment of carpal tunnel syndrome: a prospective randomized study	Journal of back and musculoskeletal rehabilitation	2021;34(4):545‐53	Inappropriate intervention
25	Akgun K, Aktas I, Terzi Y	Winged scapula caused by a dorsal scapular nerve lesion: a case report	Archives of physical medicine and rehabilitation	2008;89(10):2017-20	Inappropriate study design
26	Akhavan A, Gainsburg DM, Stock JA	Complications associated with patient positioning in urologic surgery	Urology	2010;76(6):1309-16	Inappropriate patient population
27	Akkaya T, Ozkan D	Ultrasound-guided pulsed radiofrequency treatment of the intercostal nerve: three cases	Journal of anesthesia	2013;27(6):968-9	Inappropriate study design
28	Aksoy IA, Schrader SL, Ali MS, Borovansky JA, Ross MA	Spinal accessory neuropathy associated with deep tissue massage: a case report	Archives of physical medicine and rehabilitation	2009;90(11):1969-72	Inappropriate study design
29	Al-Atassi T, Phillips JRA, Eid AS, Choudhray P, Hahn DM	Late recovery of sciatic nerve palsy at twelve years following pelvis fracture	Injury	2011;42(10):1188-9	Inappropriate patient population
30	Albayrak A, Ozcafer R, Balioglu MB, Kargin D, Atici Y, Ermis MN	Piriformis syndrome: treatment of a rare cause of posterior hip pain with fluoroscopic-guided injection	Hip international : the journal of clinical and experimental research on hip pathology and therapy	2015;25(2):172-5	Inappropriate study design
31	Albers JW, Jacobson R	Decompression nerve surgery for diabetic neuropathy: A structured review of published clinical trials	Diabetes, Metabolic Syndrome and Obesity: Targets and Therapy	2018;11:493-514	Inappropriate patient population
32	Albert HB, Hauge E, Manniche C	Centralization in patients with sciatica: are pain responses to repeated movement and positioning associated with outcome or types of disc lesions?	European spine journal	2012;21(4):630‐6	Inappropriate outcomes
33	Alberta FG, Elattrache NS	Diagnosis and treatment of distal biceps and anterior elbow pain in throwing athletes	Sports Medicine and Arthroscopy Review	2008;16(3):118-23	Inappropriate patient population
34	Aleman M, Dickinson PJ, Williams DC, Sturges BK, LeCouteur RA, Vernau KM, et al	Electrophysiologic confirmation of heterogenous motor polyneuropathy in young cats	Journal of veterinary internal medicine	2014;28(6):1789-98	Inappropriate patient population
35	Alfaraj WA, Cachia D, Tummala S, Thomas SK, Manasanch EE	Severe peripheral neuropathy following carfilzomib, rituximab, and dexamethasone for initial treatment of Waldenstrom's macroglobulinemia	Annals of Hematology	2016;95(2):347-8	Inappropriate patient population
36	Alfonsi E, Berzero GF, Zandrini C, Felicetti G	[The role of drug therapy in the treatment of nerve root lesions caused by compression. Clinical and electrophysiological study of 30 patients operated on for the removal of herniated disks]	Minerva Med	1984;75(28-29):1727-32	Inappropriate study design
37	Algahtani H, Shirah B, Algahtani R, Al-Qahtani MH, Abdulkareem AA, Naseer MI	A novel mutation in ATM gene in a Saudi female with ataxia telangiectasia	International Journal of Neuroscience	2021;131(2):206-11	Inappropriate patient population
38	Al-Ghamdi F, Ghosh PS	Neuralgic amyotrophy in children	Muscle and Nerve	2018;57(6):932-6	Inappropriate patient population
39	Al-Ghazal T, Meshikhes A-WN	Neurological deficit after excision of a forearm soft tissue swelling	BMJ case reports	2019;12(12)	Inappropriate study design
40	Al-Haggar M, Al-Aiouty M, Ragab M, Yehia S	Neurophysiologic evaluation of peripheral nerve function in uremic Egyptian children	Journal of Pediatric Neurology	2006;4(2):89-95	Inappropriate patient population
41	Ali AW, Khan S, Hadique S, Jain P	Parsonage-turner syndrome: An unusual cause of bilateral diaphragmatic paralysis	American Journal of Respiratory and Critical Care Medicine	2014;189(MeetingAbstracts)	Inappropriate patient population
42	Alici HA, Ahiskalioglu A, Celik M, Demir U, Yayik AM	Ultrasound-guided pulsed radiofrequency to the ilio-inguinal/iliohypogastric nerves to manage chronic pain after caesarean delivery in a breast-feeding woman	International journal of obstetric anesthesia	2019;40:157-9	Inappropriate patient population
43	Al-Kaisy A	Recent Advances in Electrical Neuromodulation: Combined Spinal Cord and Dorsal Root Ganglion Stimulation in the Management of Refractory Neuropathic Pain	Pain Practice	2022;22(Supplement 1):6-7	Inappropriate patient population
44	Al-Kashmiri A, Delaney JS	Case report: Fatigue fracture of the proximal fibula with secondary common peroneal nerve injury	Clinical orthopaedics and related research	2007;463:225-8	Inappropriate study design
45	Allos AM	Acute inflammatory demyelinating polyneuropathy and acute transverse myelitis overlap syndrome: A case report	PM and R	2020;12(SUPPL 1):S114	Inappropriate study design
46	Almeida RT, De Campos LMA, Aikawa NE, Kozue KT, Da Paz JA, Marques-Dias MJ, et al	Peripheral polineuropathy in patients with juvenile systemic lupus erythematosus	Revista Brasileira de Reumatologia	2009;49(4):362-74	Inappropriate patient population
47	Almhanna K, Palanichamy N, Sharma M, Hobbs R, Sil A	Unilateral brachial plexopathy associated with West Nile virus meningoencephalitis [6]	Clinical Infectious Diseases	2003;36(12):1629-30	Inappropriate patient population
48	Alshami AM, Souvlis T, Coppieters MW	A review of plantar heel pain of neural origin: differential diagnosis and management	Manual therapy	2008;13(2):103-11	Inappropriate study design
49	Altissimi M, Antenucci R, Fiacca C, Mancini GB	Long-term results of conservative treatment of fractures of the distal radius	Clinical orthopaedics and related research	1986(206):202-10	Inappropriate patient population
50	Al-Zuhairy A, Jakobsen J, Krarup C	Early axonal loss predicts long-term disability in chronic inflammatory demyelinating polyneuropathy	Clinical neurophysiology : official journal of the International Federation of Clinical Neurophysiology	2021;132(4):1000-7	Inappropriate patient population
51	Amarenco G, Lanoe Y, Ghnassia RT, Goudal H, Perrigot M	[Alcock's canal syndrome and perineal neuralgia]	Syndrome du canal d'Alcock et nevralgie perineale	1988;144(8-9):523-6	Inappropriate patient population
52	Amati R, Taglioli M, Comeglio M, Italiani G, Rossini D	Considerations on a case of eosynophilic granulomatosis with heart involvement	European Heart Journal, Supplement	2020;22(SUPPL G):G168-G9	Inappropriate study design
53	Amrein L, Garrett TR, Martin GM	Use of low-voltage electrotherapy and electromyography in physical therapy	Physical therapy	1971;51(12):1283-7	Inappropriate study design
54	Andereggen L, Anon J	Short-Term Resolution of Herniated Disk Mimicking Tumor	World neurosurgery	2021;152:29-30	Inappropriate patient population
55	Andrade RJ, Freitas SR, Hug F, Coppieters MW, Sierra-Silvestre E, Nordez A	Spatial variation in mechanical properties along the sciatic and tibial nerves: An ultrasound shear wave elastography study	Journal of biomechanics	2022;136:111075	Inappropriate study design
56	Andreeva VM, Mirzoian NS, Lebedeva IP	[Efficacy of gymnastics in a swimming pool in patients with neurological manifestations of osteochondrosis and vegetative polyneuritis (electroencephalographic data)]	Vopr Kurortol Fizioter Lech Fiz Kult	1983(1):40-3	Inappropriate theme
57	Andre-Obadia N, Magnin M, Garcia-Larrea L	Theta-burst versus 20 Hz repetitive transcranial magnetic stimulation in neuropathic pain: A head-to-head comparison	Clinical neurophysiology : official journal of the International Federation of Clinical Neurophysiology	2021;132(10):2702-10	Inappropriate study design
58	Andre-Obadia N, Magnin M, Simon E, Garcia-Larrea L	Somatotopic effects of rTMS in neuropathic pain? A comparison between stimulation over hand and face motor areas	European journal of pain (London, England)	2018;22(4):707-15	Inappropriate study design
59	Anghinah R, Oliveira ASB, Gabbal AA	Effect of baclofen on pain in diabetic neuropathy [4]	Muscle and Nerve	1994;17(8):958-9	Inappropriate patient population
60	Anishchenko GI, Gruzman GB	[Several features of the course of spastic torticollis]	Nekotorye osobennosti techeniia spasticheskoi krivoshei	1974;74(9):1322-8	Inappropriate patient population
61	Annaswamy TM, Li H-Y	Atypical presentations of common peroneal neuropathy	PM & R : the journal of injury, function, and rehabilitation	2012;4(6):462-5	Inappropriate patient population
62	Anonymous	Cervical Radiculopathy: A Common Cause of Neck Pain	American family physician	2016;93(9):Online	Inappropriate patient population
63	Anonymous	Proceedings of the 17th Biennial Clinical Neurophysiology Workshop of the Australian and New Zealand Association of Neurologists	Clinical Neurophysiology	2018;129(4)	Inappropriate study design
64	Anonymous	Standards of care in diabetic autonomous neuropathy	Diabetologie Metabolismus Endokrinologie Vyziva	2004;7(1):33-5	Inappropriate patient population
65	Anonymous	Treating the diabetic patient with leg and foot pain	Journal of Family Practice	2008;57(SUPPL 3):S4-S7	Inappropriate patient population
66	Antropova MI	[Preclinical electrodiagnosis of postneuritic contracture of the mimetic muscles in connection with physiotherapy problems]	Voprosy Kurortologii Fizioterapii i Lechebnoi Fizicheskoi Kultury	1982(4):64-5	Inappropriate study design
67	Apfel SC, Kessler JA, Adornato BT, Litchy WJ, Sanders C, Rask CA	Recombinant human nerve growth factor in the treatments of diabetic polyneuropathy	Neurology	1998;51(3):695-702	Inappropriate patient population
68	Apfel SC, Schwartz S, Adornato BT, Freeman R, Biton V, Rendell M, et al	Efficacy and safety of recombinant human nerve growth factor in patients with diabetic polyneuropathy: a randomized controlled trial	JAMA	2000;284(17):2215‐21	Inappropriate patient population
69	Arai Y-CP, Nishihara M, Aono S, Ikemoto T, Suzuki C, Kinoshita A, et al	Pulsed radiofrequency treatment within brachial plexus for the management of intractable neoplastic plexopathic pain	Journal of anesthesia	2013;27(2):298-301	Inappropriate patient population
70	Aranyi Z, Csillik A, Devay K, Rosero M, Barsi P, Bohm J, et al	Ultrasonographic identification of nerve pathology in neuralgic amyotrophy: Enlargement, constriction, fascicular entwinement, and torsion	Muscle & nerve	2015;52(4):503-11	Inappropriate study design
71	Aranyi Z, Polyak I, Toth N, Vermes G, Gocsei Z	Ultrasonography of sciatic nerve endometriosis	Muscle & nerve	2016;54(3):500-5	Inappropriate patient population
72	Argoff C, Mekhail N, Nasr C, Taylor R, Neumann P, Caraway D, et al	A prospective, randomized, controlled trial of high frequency spinal cord stimulation for the treatment of neuropathic limb pain from painful diabetic neuropathy: The SENZA-PDN Protocol	Pain Physician	2018;21(3):E292	Inappropriate patient population
73	Argyriou AA, Karanasios P, Makridou A, Makris N	Dorsal scapular neuropathy causing rhomboids palsy and scapular winging	Journal of back and musculoskeletal rehabilitation	2015;28(4):883-5	Inappropriate patient population
74	Arias-Buria JL, Cleland JA, El Bachiri YR, Plaza-Manzano G, Fernandez-de-Las-Penas C	Ultrasound-Guided Percutaneous Electrical Nerve Stimulation of the Radial Nerve for a Patient With Lateral Elbow Pain: A Case Report With a 2-Year Follow-up	The Journal of orthopaedic and sports physical therapy	2019;49(5):347-54	Inappropriate study design
75	Arlt N, Usbeck W, Stoltze D, Intrau H	[Treatment of peripheral nerve injuries]	Zur Behandlung peripherer Nervenverletzungen	1971;65(20):1001-6	Inappropriate study design
76	Arnstein A	Regional osteoporosis	The Orthopedic clinics of North America	1972;3(3):585-600	Inappropriate patient population
77	Arora A, Cicone C, Morgado-Vega N	Primary lymphoma in immunocompetent man masquerading as CVA: A case report	PM and R	2016;8(9 Supplement):S279-S80	Inappropriate study design
78	Asensio-Pinilla E, Udina E, Jaramillo J, Navarro X	Electrical stimulation combined with exercise increase axonal regeneration after peripheral nerve injury	Experimental neurology	2009;219(1):258-65	Inappropriate patient population
79	Asgari MR, Mosaviinejad SS, Ebrahimian A, Aminianfar A, Ghorbani R, Babamohamadi H	The effects of acupressure on the symptoms severity and function status and electrodiagnostic findings in patients with carpal tunnel syndrome	Complementary therapies in medicine	2020;51:102420	Inappropriate intervention
80	Ashrafi MR, Tavasoli A, Ghahvechi Akbari M	Neuralgic amyotrophy with cervical root and cranial nerves involvement in a child	Iranian Journal of Child Neurology	2019;13(4):185-91	Inappropriate patient population
81	Ashwal S, Tomasi L, Neumann M, Schneider S	Reflex sympathetic dystrophy syndrome in children	Pediatric neurology	1988;4(1):38-42	Inappropriate patient population
82	Ashworth J, Konstantinou K, Dunn KM	Prognostic factors in non-surgically treated sciatica: a systematic review	BMC musculoskeletal disorders	2011;12:208	Inappropriate study design
83	Assmus H, Antoniadis G, Bischoff C, Haussmann P, Martini AK, Mascharka Z, et al	[Diagnosis and therapy of carpal tunnel syndrome--guideline of the German Societies of Handsurgery, Neurosurgery, Neurology, Orthopaedics, Clinical Neurophysiology and Functional Imaging, Plastic, Reconstructive and Aesthetic Surgery, and Surgery for Traumatology]	Handchir Mikrochir Plast Chir	2007;39(4):276-88	Inappropriate study design
84	Assmus H, Antoniadis G, Bischoff C, Hoffmann R, Martini AK, Preissler P, et al	[Diagnosis and therapy of cubital tunnel syndrome--state of the art]	Aktueller Stand der Diagnostik und Therapie des Kubitaltunnelsyndroms	2009;41(1):2-12	Inappropriate study design
85	Atasoy E	Thoracic outlet compression syndrome	The Orthopedic clinics of North America	1996;27(2):265-303	Inappropriate patient population
86	Athanasopoulos D, Motte J, Gruter T, Kose N, Yoon M-S, Otto S, et al	Evaluation of the EFNS/PNS diagnostic criteria in a cohort of CIDP patients	Annals of clinical and translational neurology	2021;8(5):1110-21	Inappropriate study design
87	Attal N, Bouhassira D	Pain research in 2018: the year of translational studies	The Lancet Neurology	2019;18(1):13-5	Inappropriate study design
88	Auer-Grumbach M, Wagner K, Strasser-Fuchs S, Millner M, Fazekas F	[Charcot-Marie-Tooth syndrome Clinico-genetic correlation in an affected family]	Nervenarzt	1996;67(2):155-9	Inappropriate patient population
89	Auethavekiat P, Murali NS, Manek NJ	Melting candle wax, an uncommon presentation of an uncommon disease	Arthritis and rheumatism	2004;50(12):4080	Inappropriate study design
90	Aufiero E, Stitik TP, Foye PM, Chen B	Pyridoxine Hydrochloride Treatment of Carpal Tunnel Syndrome: A Review	Nutrition Reviews	2004;62(3):96-104	Inappropriate study design
91	Auld AW, DeWall JG	Myelographic defect on the side opposite the leg pain A case report with an explanation of mechanism of action	Spine	1979;4(2):174-5	Inappropriate study design
92	Aurucci GV, Preatoni G, Damiani A, Raspopovic S	Brain-Computer Interface to Deliver Individualized Multisensory Intervention for Neuropathic Pain	Neurother	2023;20(5):1316-29	Inappropriate theme
93	Avakian GN, Sadykova NF, Iakovlev IV, Timonina OV	[Effect of myoelectrostimulation on the status of peripheral hemodynamics in progressive muscular dystrophy]	Zh Nevropatol Psikhiatr Im S S Korsakova	1982;82(11):33-7	Inappropriate patient population
94	Aval SM, Durand P, Jr , Shankwiler JA	Neurovascular injuries to the athlete's shoulder: Part I	The Journal of the American Academy of Orthopaedic Surgeons	2007;15(4):249-56	Inappropriate theme
95	Ayache SS, Ahdab R, Chalah MA, Farhat WH, Mylius V, Goujon C, et al	Analgesic effects of navigated motor cortex rTMS in patients with chronic neuropathic pain	European journal of pain (London, England)	2016;20(9):1413-22	Inappropriate theme
96	Aydin A, Ozden BC, Karamursel S, Solakoglu S, Aktas S, Erer M	Effect of hyperbaric oxygen therapy on nerve regeneration in early diabetes	Microsurgery	2004;24(3):255-61	Inappropriate patient population
97	Aydin EB, Turan Y, Tatarotlu C, Sendur OF	Lumbosacral plexopathy due to carbon monoxide intoxication: A case report	Turkiye Fiziksel Tip ve Rehabilitasyon Dergisi	2013;59(SUPPL 1):304	Inappropriate study design
98	Ayhan FF, Aykut M, Genc H, Mansiz Kaplan B, Soran A	Is Complex Decongestive Physical Therapy Safe for Median Nerve at the Level of Carpal Tunnel in Breast Cancer Related Lymphedema?	Lymphatic research and biology	2019;17(1):78-86	Inappropriate theme
99	Aymond JK, Goldner JL, Hardaker WT, Jr	Neuralgic amyotrophy	Orthopaedic review	1989;18(12):1275-9	Inappropriate patient population
100	Azuelos A, Coro L, Alexandre A	Femoral nerve entrapment	Acta neurochirurgica Supplement	2005;92:61-2	Inappropriate theme
101	Babaei-Ghazani A, Nikbakht N, Forogh B, Raissi GR, Ahadi T, Ebadi S, et al	Comparison Between Effectiveness of Ultrasound-Guided Corticosteroid Injection Above Versus Below the Median Nerve in Mild to Moderate Carpal Tunnel Syndrome: a Randomized Controlled Trial	American journal of physical medicine & rehabilitation	2018;97(6):407‐13	Inappropriate theme
102	Bach SM, Holten KB	Guideline update: what's the best approach to acute low back pain?	The Journal of family practice	2009;58(12):E1	Inappropriate theme
103	Bachoura A, Jacoby SM	Ulnar Tunnel Syndrome	Orthopedic Clinics of North America	2012;43(4):467-74	Inappropriate theme
104	Backstrom KM, Whitman JM, Flynn TW	Lumbar spinal stenosis-diagnosis and management of the aging spine	Manual Therapy	2011;16(4):308-17	Inappropriate theme
105	Bagcier F, Tufanoglu FH	A new treatment modality in piriformis syndrome: Ultrasound guided dry needling treatment	Agri	2020;32(3):175-6	Inappropriate study design
106	Bagnas MA	Idiopathic Brachial Plexopathy Presenting with Unilateral Vocal Cord Paresis	Neurology Conference: 74th Annual Meeting of the American Academy of Neurology, AAN	2022;98(18 SUPPL)	Inappropriate patient population
107	Bahm J	[Systematic and critical consideration of the thoracic outlet syndrome: clinical picture and therapy]	Systematisch-kritische Betrachtung der Problematik des Thoracic-outlet-Syndroms: Klinik und Therapie	2006;38(1):56-63	Inappropriate patient population
108	Bajada S, Touraine A	Transcutaneous sympathetic stimulation: effects of autonomic nervous function	Clinical and experimental neurology	1981;17:139-45	Inappropriate theme
109	Baker NA, Feller H, Freburger J	Does Insurance Coverage Affect Use of Tests and Treatments for Working Age Individuals With Carpal Tunnel Syndrome in the United States? Analysis of the National Ambulatory Medical Care Survey (2005-2014)	Archives of physical medicine and rehabilitation	2019;100(9):1592-8	Inappropriate study design
110	Baker NA, Moehling KK, Rubinstein EN, Wollstein R, Gustafson NP, Baratz M	The comparative effectiveness of combined lumbrical muscle splints and stretches on symptoms and function in carpal tunnel syndrome	Archives of physical medicine and rehabilitation	2012;93(1):1‐10	Inappropriate intervention
111	Balducci S, Iacobellis G, Parisi L, Di Biase N, Calandriello E, Leonetti F, et al	Exercise training can modify the natural history of diabetic peripheral neuropathy	Journal of diabetes and its complications	2006;20(4):216‐23	Inappropriate patient population
112	Bales M	High-resolution infrared technology for soft-tissue injury detection	IEEE engineering in medicine and biology magazine : the quarterly magazine of the Engineering in Medicine & Biology Society	1998;17(4):56-9	Inappropriate theme
113	Ball T, Aljuboori Z, Nauta H	Punctate Midline Myelotomy: A Historical Overview and Case Series with Detailed Efficacy and Side Effect Profiles	World Neurosurgery	2021;154:e264-e76	Inappropriate study design
114	Ballester M, Dubernard G, Wafo E, Bellon L, Amarenco G, Belghiti J, et al	Evaluation of urinary dysfunction by urodynamic tests, electromyography and quality of life questionnaire before and after surgery for deep infiltrating endometriosis	European Journal of Obstetrics and Gynecology and Reproductive Biology	2014;179:135-40	Inappropriate patient population
115	Bamba R, Riley DC, Kelm ND, Cardwell N, Pollins AC, Afshari A, et al	A novel conduit-based coaptation device for primary nerve repair	The International journal of neuroscience	2018;128(6):563-9	Inappropriate theme
116	Bamberger PD, Thys DM	Guillain-Barre syndrome in a patient with pancreatic cancer after an epidural-general anesthetic	Anesthesia and analgesia	2005;100(4):1197-9	Inappropriate patient population
117	Banda GR, Buddu SR, Ballal P, Belle J	An unusual presentation of scrub typhus	Journal of Clinical and Diagnostic Research	2016;10(9):OD07-OD8	Inappropriate theme
118	Bansal P, Rich T	Dural ectasias in ankylosing spondylitis	Clinical Rheumatology	2021;40(1):421-2	Inappropriate patient population
119	Bansal V, Vangeison C, Sambasivan A	Parsonage Turner Syndrome After Cervicalthoracic Fusion: A Case Report	PM and R	2022;14(Supplement 1):S65	Inappropriate study design
120	Bardak AN, Alp M, Erhan B, Paker N, Kaya B, Onal AE	Evaluation of the clinical efficacy of conservative treatment in the management of carpal tunnel syndrome	Advances in therapy	2009;26(1):107‐16	Inappropriate outcomes
121	Barishevskaia TI, Nianchuk TB, Vasil'eva EE, Zaguskin SL	[The laser therapy of median nerve neuritis in a biocontrol mode]	Lazerterapiia nevrita sredinnogo nerva v rezhime bioupravleniia	1996(3):26-8	Inappropriate patient population
122	Barja RH, Reid RE	Brachial plexus palsy: a clinical evaluation	Military Medicine	1978;143(7):464-6	Inappropriate patient population
123	Barrera P, van Riel PL, de Jong AJ, Boerbooms AM, Van de Putte LB	Recurrent and migratory reflex sympathetic dystrophy syndrome	Clinical rheumatology	1992;11(3):416-21	Inappropriate patient population
124	Barrett SL, Dellon AL, Fleischli J, Gould JS, Wang C	Metabolic and compressive neuropathy	Foot & ankle specialist	2010;3(3):132-9	Inappropriate patient population
125	Bartolo KB, Nori P	Peripheral nerve injury as underlying factor of motor weakness in patient with traumatic brain injury due to motorcycle collison: A case report	PM and R	2018;10(9 Supplement):S76-S7	Inappropriate study design
126	Barton C, Kalakoti P, Bedard NA, Hendrickson NR, Saifi C, Pugely AJ	What Are the Costs of Cervical Radiculopathy Prior to Surgical Treatment?	Spine	2019;44(13):937-42	Inappropriate patient population
127	Barton PM	Piriformis syndrome: a rational approach to management	Pain	1991;47(3):345-52	Inappropriate patient population
128	Baruah J, Baruah G	Pain in Parkinson's disease (PD)	Neurology	2012;78(1 Meeting Abstract)	Inappropriate patient population
129	Baruah JK, Baruah GR	Pain in Parkinson's disease	Journal of the Neurological Sciences	2009;285(SUPPL 1):S289	Inappropriate patient population
130	Barzegar M, Valaee F, Ghoreishizadeh S	Peripheral neuropathy as a very rare symptom in a patient with Niemann-Pick type C with negative enzymatic evaluation: a case report	Journal of Medical Case Reports	2022;16(1):23	Inappropriate study design
131	Baselgia LT, Bennett DL, Silbiger RM, Schmid AB	Negative Neurodynamic Tests Do Not Exclude Neural Dysfunction in Patients With Entrapment Neuropathies	Archives of physical medicine and rehabilitation	2017;98(3):480-6	Inappropriate study design
132	Baskin DS, Mehler WR, Hosobuchi Y, Richardson DE, Adams JE, Flitter MA	Autopsy analysis of the safety, efficacy and cartography of electrical stimulation of the central gray in humans	Brain research	1986;371(2):231-6	Inappropriate theme
133	Batlle L, Mattie R, Irwin R	A Medication Combination for the Treatment of Central Poststroke Pain via the Adjuvant Use of Prednisone With Gabapentin: A Case Report	PM & R : the journal of injury, function, and rehabilitation	2016;8(3):278-81	Inappropriate study design
134	Bayramoglu M	Entrapment neuropathies of the upper extremity	Neuroanatomy	2004;3:18-24	Inappropriate study design
135	Baysal O, Altay Z, Ozcan C, Ertem K, Yologlu S, Kayhan A	Comparison of three conservative treatment protocols in carpal tunnel syndrome	Int J Clin Pract	2006 Jul;60(7):820-8	Included
136	Beazell JR, Magrum EM	Rehabilitation of head and neck injuries in the athlete	Clinics in sports medicine	2003;22(3):523-57	Inappropriate patient population
137	Beddaa H, Kably B, Marzouk B, Azemmour Y, Alaoui IB, Birouk N	[Moderate bilateral carpal tunnel syndrome improved by median nerve neurodynamic mobilization: a case report]	Pan Afr Med J	2022;42:231	Inappropriate study design
138	Bedeschi P, Canedi L, Rovesta C	[Intraoperative electroneuromyelographic examinations in the treatment of peripheral nerve compressive lesions]	Indagine elettroneuromiografica intraoperatoria nel trattamento delle lesioni compressive dei nervi periferici	1979;65(3):253-9	Inappropriate study design
139	Belaia NA, Sorokina EI	[COMPARATIVE STUDIES ON CLINICAL AND ELECTROMYOGRAPHIC INDICES IN PATIENTS WITH CERVICO-THORACIC RADICULITIS AND GANGLIONITIS]	SOPOSTAVLENIE KLINICHESKIKH I 'ELEKTROMIOGRAFICHESKIKH POKAZATELE I U BOL'NYKH SHE INO-GRUDNYM RADIKULITOM I GANGLIONITOM	1964;64:690-3	Inappropriate patient population
140	Bellamy J, Verdoux P, Milleron B, Carette MF	Tumors of the mediastinal nerves. Diagnosis and possibilities of conservative surgery. Apropos of 2 cases	Rev Pneumol Clin	1992;48(1):19-23	Inappropriate patient population
141	Ben Salem C, Abdelghani A, Fathallah N, Elouni B, Slim R, Bouraoui K	Early-onset severe isoniazid-induced motor neuropathy	Drug Safety	2009;32(10):952	Inappropriate theme
142	Beneux J, Rigault P, Pouliquen JC, Padovani JP, Guyonvarch G	[Lumbo-sacral spondylolysis and spondylolisthesis in children Study of 82 cases]	Ann Pediatr (Paris)	1976;23(2):135-41	Inappropriate patient population
143	Benkli B, Ansoanuur G, Hernandez N	Case Report: Treatment of Refractory Post-Surgical Neuralgia With Erector Spinae Plane Block	Pain practice : the official journal of World Institute of Pain	2020;20(5):539-43	Inappropriate study design
144	Bensler S, Sutter R, Pfirrmann CWA, Peterson CK	Long Term Outcomes from CT-guided Indirect Cervical Nerve Root Blocks and their relationship to the MRI findings--A prospective Study	European radiology	2015;25(11):3405-13	Inappropriate patient population
145	Benson JT	Neurophysiology of the female pelvic floor	Current Opinion in Obstetrics and Gynecology	1994;6(4):320-3	Inappropriate patient population
146	Benson JT, Griffis K	Pudendal neuralgia, a severe pain syndrome	American journal of obstetrics and gynecology	2005;192(5):1663-8	Inappropriate patient population
147	Bentley LD, Duarte RV, Furlong PL, Ashford RL, Raphael JH	Brain activity modifications following spinal cord stimulation for chronic neuropathic pain: A systematic review	European journal of pain (London, England)	2016;20(4):499-511	Inappropriate study design
148	Benyahya E, Etaouil N, Janani S, Bennis R, Tarfeh M, Louhalia S, et al	Sciatica as the first manifestation of a leiomyosarcoma of the buttock	Revue du rhumatisme (English ed)	1997;64(2):135-7	Inappropriate patient population
149	Benyaich Z, Laghmari M, Lmejjati M, Aniba K, Ghannane H, Ait Benali S	Acute Lumbar Spinal Subdural Hematoma Inducing Paraplegia After Lumbar Spinal Manipulation: Case Report and Literature Review	World neurosurgery	2019;128:182-5	Inappropriate study design
150	Benzon HT, Katz JA, Benzon HA, Iqbal MS	Piriformis syndrome: anatomic considerations, a new injection technique, and a review of the literature	Anesthesiology	2003;98(6):1442-8	Inappropriate study design
151	Bergmeister KD, Schonle P, Bocker AH, Kronlage M, Godel T, Daeschler S, et al	[Improved diagnostics and therapeutic decision making in traumatic peripheral nerve lesions using MR-neurography]	Gezielte Therapieplanung bei traumatischen Nervenlasionen mittels MR-Neurographie	2018;50(4):232-40	Inappropriate study design
152	Bernard-Valnet R, Kuntzer T, Vaucher J	Management of peripheral neuropathy in general internal medicine	Revue Medicale Suisse	2019;15(672):2152-7	Inappropriate study design
153	Bersnev VP, Khodeib AI, Iakovenko IV, Kokin GS	[Comparative results in gunshot and non-gunshot nerve injuries]	Sravnitel'nye rezul'taty ognestrel'nykh i neognestrel'nykh povrezhdenii nervov	1995;154(4-6):56-8	Inappropriate patient population
154	Bertilson BC, Brosjo E, Billing H, Strender L-E	Assessment of nerve involvement in the lumbar spine: agreement between magnetic resonance imaging, physical examination and pain drawing findings	BMC musculoskeletal disorders	2010;11:202	Inappropriate study design
155	Bertolotto F, Massone A	Combination of alpha lipoic acid and superoxide dismutase leads to physiological and symptomatic improvements in diabetic neuropathy	Drugs in R and D	2012;12(1):29-34	Inappropriate patient population
156	Bhagavan SM, Ramaswamy SB, Mehta TR, Govindarajan R	Approach to Limb Weakness	Seminars in Neurology	2021;41(6):644-66	Inappropriate theme
157	Bhatia A	Questions regarding a comparison of techniques for piriformis muscle injection	Regional anesthesia and pain medicine	2014;39(4):352	Inappropriate theme
158	Bhatia NS, Chow FC	Neurologic Complications in Treated HIV-1 Infection	Current Neurology and Neuroscience Reports	2016;16(7):62	Inappropriate patient population
159	Bhutani M, Colucci PM, Laird-Fick H, Conley BA	Management of paclitaxel-induced neurotoxicity	Oncology Reviews	2010;4(2):107-15	Inappropriate theme
160	Bialosky JE, Bishop MD, Price DD, Robinson ME, Vincent KR, George SZ	A randomized sham-controlled trial of a neurodynamic technique in the treatment of carpal tunnel syndrome	J Orthop Sports Phys Ther	2009 Oct;39(10):709-23	Included
161	Bianchi S, Abdelwahab IF, Garcia J	Partial transient osteoporosis of the hand	Skeletal radiology	1999;28(6):324-9	Inappropriate patient population
162	Bienek T, Kusz D, Cielinski L	Peripheral nerve compression neuropathy after fractures of the distal radius	Journal of Hand Surgery	2006;31(3):256-60	Inappropriate patient population
163	Bienenstock H, Fernando KR	Arthritis in the elderly An overview	The Medical clinics of North America	1976;60(6):1173-89	Inappropriate patient population
164	Bilasy A, Facca S, Gouzou S, Liverneaux PA	Canaletto implant in revision surgery for carpal tunnel syndrome: 21 case series	The Journal of hand surgery, European volume	2012;37(7):682-9	Inappropriate study design
165	Bill CJ	Sensorimotor polyneuropathy in a patient with previously undiagnosed mixed connective tissue disease	PM and R	2019;11(Supplement 2):S178	Inappropriate patient population
166	Billinger SA, Sisante J-FV, Alqahtani AS, Pasnoor M, Kluding PM	Aerobic exercise improves measures of vascular health in diabetic peripheral neuropathy	The International journal of neuroscience	2017;127(1):80-5	Inappropriate patient population
167	Binler D, Chai C, Rosow L	A Case of Refractory Brachial Plexopathy-Related Pain Treated with Peripheral Nerve Stimulator	Neuromodulation	2021;24(4):e25	Inappropriate study design
168	Binnie NR, Kawimbe BM, Papachrysostomou M, Smith AN	Use of the pudendo-anal reflex in the treatment of neurogenic faecal incontinence	Gut	1990;31(9):1051-5	Inappropriate patient population
169	Bise S, Dallaudiere B, Pesquer L, Pedram M, Meyer P, Antoun MB, et al	Comparison of interlaminar CT-guided epidural platelet-rich plasma versus steroid injection in patients with lumbar radicular pain	European radiology	2020;30(6):3152-60	Inappropriate intervention
170	Biswas A, Malhotra M, Mankad K, Carney O, Darco F, Muthusamy K, et al	Clinico-radiological phenotyping and diagnostic pathways in childhood neurometabolic disorders-a practical introductory guide	Translational Pediatrics	2021;10(4):1201-30	Inappropriate patient population
171	Bitnun A, Yeh EA	Acute Flaccid Paralysis and Enteroviral Infections	Current Infectious Disease Reports	2018;20(9):34	Inappropriate theme
172	Bittman RW, Peters GL, Newsome JM, Friedberg EB, Mitchell JW, Knight JM, et al	Percutaneous Image-Guided Cryoneurolysis	AJR American journal of roentgenology	2018;210(2):454-65	Inappropriate theme
173	Biurrun Manresa JA, Sorensen J, Andersen OK, Arendt-Nielsen L, Gerdle B	Dynamic Changes in Nociception and Pain Perception After Spinal Cord Stimulation in Chronic Neuropathic Pain Patients	The Clinical journal of pain	2015;31(12):1046-53	Inappropriate patient population
174	Blanquet M, Scheidegger O	[Neurological Evaluation of Neuropathic Pain]	Neurologische Evaluation des neuropathischen Schmerzes	2020;77(6):246-51	Inappropriate study design
175	Blauensteiner N, Rami-Merhar B, Tauschmann M, Nagl K, Siegert S	A case of brachial plexus neuritis associated with a severe diabetic ketoacidosis in a female adolescent with new-onset type 1 diabetes	Pediatric Diabetes	2022;23(Supplement 31):75-6	Inappropriate patient population
176	Blennow G, Gamstrop I, Rosenberg R	Encephalo-myelo-radiculo-neuropathy	Developmental medicine and child neurology	1968;10(4):485-90	Inappropriate patient population
177	Bloodworth DM, Nguyen BN, Garver W, Moss F, Pedroza C, Tran T, et al	Comparison of stochastic vs conventional transcutaneous electrical stimulation for pain modulation in patients with electromyographically documented radiculopathy	American journal of physical medicine & rehabilitation	2004;83(8):584-91	Inappropriate patient population
178	Boecker AH, Lukhaup L, Aman M, Bergmeister K, Schwarz D, Bendszus M, et al	Evaluation of MR-neurography in diagnosis and treatment in peripheral nerve surgery of the upper extremity: A matched cohort study	Microsurgery	2022;42(2):160-9	Inappropriate study design
179	Bohni H	[Judgement and treatment of rheumatic diseases in the general practice (author's transl)]	Beurteilung und Behandlung rheumatischer Krankheiten in der Allgemeinpraxis	1975;32(11):713-22	Inappropriate patient population
180	Boiron JM, Ellie E, Vital A, Marit G, Reme T, Vital C, et al	Peripheral neuropathy after autologous blood stem cell transplantation for multiple myeloma	Leukemia	1994;8(2):322-6	Inappropriate patient population
181	Bolger AA, Stewart PA	Anesthetic Considerations of Hereditary Neuropathy with Liability to Pressure Palsies in an Obstetric Patient: A Case Report	A and A Practice	2019;13(4):126-9	Inappropriate study design
182	Boncz I, Ponusz R, Elmer D, Nemeth N, Horvath L, Sebestyen A, et al	PDB50 ANNUAL HEALTH INSURANCE TREATMENT COST OF DIABETIC POLYNEUROPATHY BASED ON ROUTINELY COLLECTED FINANCING DATA	Value in Health	2020;23(Supplement 1):S117	Inappropriate patient population
183	Bonnal J, Stevenaert A, Winninger J	[Lumbalgia and lumbosciatalgia: clinical and myelographic development of 179 surgically treated diskal lumbosciatic patients]	Les lombalgies et les lombosciatalgies: evolution clinique et myelographique de 179 lombosciatiques discales operees	1969;35(1):255-375	Inappropriate patient population
184	Boone DC	Management of musculoskeletal problems of hemophilia	Physical therapy	1974;54(2):122-7	Inappropriate patient population
185	Boonstra AM, van Weerden TW, Eisma WH, Pahlplatz VB, Oosterhuis HJ	The effect of low-frequency electrical stimulation on denervation atrophy in man	Scandinavian journal of rehabilitation medicine	1987;19(3):127-34	Inappropriate patient population
186	Borrella-Andres S, Marques-Garcia I, Lucha-Lopez MO, Fanlo-Mazas P, Hernandez-Secorun M, Perez-Bellmunt A, et al	Manual Therapy as a Management of Cervical Radiculopathy: A Systematic Review	BioMed research international	2021;2021:9936981	Inappropriate study design
187	Borsook D	'Hot Feet - Hot Brain': Gene and brain dysfunction in erythromelalgia	Pain	2012;153(5):945-7	Inappropriate theme
188	Borsook D	Neurological diseases and pain	Brain	2012;135(2):320-44	Inappropriate study design
189	Borsook D, Becerra L	How close are we in utilizing functional neuroimaging in routine clinical diagnosis of neuropathic pain?	Current Pain and Headache Reports	2011;15(3):223-9	Inappropriate study design
190	Borucki AN, Greco CD	An update on complex regional pain syndromes in children and adolescents	Current opinion in pediatrics	2015;27(4):448-52	Inappropriate patient population
191	Boucher P, Robidoux S	Lumbar disc herniation and cauda equina syndrome following spinal manipulative therapy: a review of six court decisions in Canada	Journal of forensic and legal medicine	2014;22:159-69	Inappropriate patient population
192	Boulton AJM	Medical treatment of symptomatic diabetic neuropathy	Immunology, Endocrine and Metabolic Agents in Medicinal Chemistry	2007;7(1):79-86	Inappropriate patient population
193	Bowen BC, Pattany PM, Saraf-Lavi E, Maravilla KR	The brachial plexus: Normal anatomy, pathology, and MR imaging	Neuroimaging Clinics of North America	2004;14(1):59-85	Inappropriate patient population
194	Bowens C, Badiola IJ, Allen BFS, Canlas CL, Gupta RK, Jaeger LM, et al	Color Doppler ultrasonography of an agitated solution is predictive of accurate catheter placement for a continuous popliteal sciatic nerve block	Perioperative Medicine	2021;10(1):59	Inappropriate patient population
195	Bradford DS, Boachie-Adjei O	Treatment of severe spondylolisthesis by anterior and posterior reduction and stabilization A long-term follow-up study	The Journal of bone and joint surgery American volume	1990;72(7):1060-6	Inappropriate patient population
196	Bradshaw DY, Shefner JM	Ulnar neuropathy at the elbow	Neurologic Clinics	1999;17(3):447-61	Inappropriate study design
197	Brady RL, Catalano LW, Barron OA	Ulnar nerve entrapment and cubital tunnel syndrome: Do's and don'ts	Current Opinion in Orthopaedics	2003;14(4):296-301	Inappropriate study design
198	Bramson C, Herrmann D, Biton V, Carey W, Keller D, Brown M, et al	Efficacy and safety of subcutaneous tanezumab in patients with pain related to diabetic peripheral neuropathy (NCT01087203)	Journal of Pain	2013;14(4 SUPPL1):S68	Inappropriate patient population
199	Brandmeir NJ, Sather MD	Spinal Cord Stimulation for the Treatment of Neuropathic Pain Associated With Leprosy: A Case Report	Neuromodulation : journal of the International Neuromodulation Society	2015;18(8):762-4	Inappropriate study design
200	Braun RM	Thoracic outlet syndrome: a primer on objective methods of diagnosis	The Journal of hand surgery	2010;35(9):1539-41	Inappropriate patient population
201	Bregman PJ	Evaluation and Treatment Options for the Peripheral Neuropathy Patient	Foot & Ankle Quarterly--The Seminar Journal	2014;25(3):172-6	Inappropriate study design
202	Briggs R, O'Neill D	Vascular gait dyspraxia	Clinical Medicine, Journal of the Royal College of Physicians of London	2014;14(2):200-2	Inappropriate theme
203	Bril V	A 56-year-old man with diabetic neuropathy	Advanced Studies in Medicine	2004;4(8 A):S675-S7	Inappropriate patient population
204	Bril V, Buchanan RA	Aldose reductase inhibition by AS-3201 in sural nerve from patients with diabetic sensorimotor polyneuropathy	Diabetes care	2004;27(10):2369‐75	Inappropriate patient population
205	Bril V, England JD, Franklin GM, Backonja M, Cohen JA, del Toro DR, et al	Evidence-based guideline: Treatment of painful diabetic neuropathy-report of the American association of Neuromuscular and electrodiagnostic medicine, the American academy of Neurology, and the American Academy of physical medicine & Rehabilitation	Muscle and Nerve	2011;43(6):910-7	Inappropriate patient population
206	Bril V, Hartung H-P, Lawo J-P, Durn BL, Mielke O	Electrophysiological testing in chronic inflammatory demyelinating polyneuropathy patients treated with subcutaneous immunoglobulin: The Polyneuropathy And Treatment with Hizentra (PATH) study	Clinical neurophysiology : official journal of the International Federation of Clinical Neurophysiology	2021;132(1):226-31	Inappropriate patient population
207	Broetz D, Hahn U, Maschke E, Wick W, Kueker W, Weller M	Lumbar disk prolapse: response to mechanical physiotherapy in the absence of changes in magnetic resonance imaging Report of 11 cases	NeuroRehabilitation	2008;23(3):289-94	Inappropriate study design
208	Bromberg MB, Baringer JR	Peripheral neuropathy in the nondiabetic patient	Hospital Practice	1997;32(10):97-111	Inappropriate patient population
209	Brown MJ, Baringer JR	Differentiating the diabetic neuropathies	Hospital Practice	1994;29(4):37-44	Inappropriate patient population
210	Brown R, Sharafi A, Slade JM, Convit A, Davis N, Baete S, et al	Lower extremity MRI following 10-week supervised exercise intervention in patients with diabetic peripheral neuropathy	BMJ open diabetes research & care	2021;9(1)	Inappropriate patient population
211	Brown WF	Nerve conduction and electromyography	Current opinion in neurology and neurosurgery	1990;3(5):774-8	Inappropriate study design
212	Brumback RA, Bobele GB, Rayan GM	Electrodiagnosis of compressive nerve lesions	Hand clinics	1992;8(2):241-54	Inappropriate study design
213	Bruno K, Kuo D, Chen J, Schuster N	Successful spinal cord stimulation for intractable neuropathic pain due to sensory axonal neuropathy after guillain-barre	Neuromodulation	2019;22(3):E249	Inappropriate patient population
214	Brunot-Millot S, Duchene C, Julien Y, Tavernier C, Moreau T, Giroud M, et al	Supra-scapular nerve impairment in missed posterior dislocation after electrocution	Clinical neurology and neurosurgery	2013;115(9):1864-6	Inappropriate patient population
215	Buchheit T, Crews JC	Lateral cervical epidural catheter placement for continuous unilateral upper extremity analgesia and sympathetic block	Regional anesthesia and pain medicine	2000;25(3):313-7	Inappropriate patient population
216	Buckley T, R WC	Brachial Plexopathy Following Wrist Arthroscopy	Journal of Hand Surgery	2016;41(2):320-2	Inappropriate patient population
217	Bueno-Gracia E, Perez-Bellmunt A, Lopez-de-Celis C, Shacklock M, Salas-Lopez A, Simon M, et al	Dimensional changes of the carpal tunnel and median nerve during manual mobilization of the carpal bones - Anatomical study	Clinical biomechanics (Bristol, Avon)	2018;59:56-61	Inappropriate study design
218	Bueno-Gracia E, Ruiz-de-Escudero-Zapico A, Malo-Urries M, Shacklock M, Estebanez-de-Miguel E, Fanlo-Mazas P, et al	Dimensional changes of the carpal tunnel and the median nerve during manual mobilization of the carpal bones	Musculoskeletal science & practice	2018;36:12-6	Inappropriate study design
219	Buffenoir K, Rioult B, Hamel O, Labat J-J, Riant T, Robert R	Spinal cord stimulation of the conus medullaris for refractory pudendal neuralgia: a prospective study of 27 consecutive cases	Neurourology and urodynamics	2015;34(2):177-82	Inappropriate study design
220	Buongiorno G, Ricca G	Supratentorial arachnoid cyst mimicking a Meniere's disease attack	The Journal of laryngology and otology	2003;117(9):728-30	Inappropriate patient population
221	Buonocore M, Demartini L	Inhibition of Somatosensory Evoked Potentials During Different Modalities of Spinal Cord Stimulation: A Case Report	Neuromodulation : journal of the International Neuromodulation Society	2016;19(8):882-4	Inappropriate study design
222	Burakgazi AZ	Efficacy of Electrical Stimulation on Nerve Fiber Growth in Small Fiber Neuropathy	Journal of clinical neuromuscular disease	2020;21(4):187-94	Inappropriate theme
223	Burakgazi AZ, Alsowaity B, Burakgazi ZA, Unal D, Kelly JJ	Bladder dysfunction in peripheral neuropathies	Muscle & Nerve	2012;45(1):2-8	Inappropriate theme
224	Burchiel KJ, Johans TJ, Ochoa J	Painful nerve injuries: bridging the gap between basic neuroscience and neurosurgical treatment	Acta neurochirurgica Supplementum	1993;58:131-5	Inappropriate study design
225	Bureau NJ, Moser TP, Gouvion A, Julien A-S	CT fluoroscopy-guided transforaminal and intra-articular facet steroid injections for the treatment of cervical radiculopathy: injectate distribution patterns and association with clinical outcome	European radiology	2020;30(11):5933-41	Inappropriate intervention
226	Burke CJ, Walter WR, Adler RS	Targeted Ultrasound-Guided Perineural Hydrodissection of the Sciatic Nerve for the Treatment of Piriformis Syndrome	Ultrasound quarterly	2019;35(2):125-9	Inappropriate intervention
227	Burke DT, Burke MA, Bell R, Stewart GW, Mehdi RS, Kim HJ	Subjective swelling: a new sign for carpal tunnel syndrome	American journal of physical medicine & rehabilitation	1999;78(6):504‐8	Inappropriate study design
228	Burke DT, Burke MM, Stewart GW, Cambré A	Splinting for carpal tunnel syndrome: in search of the optimal angle	Archives of physical medicine and rehabilitation	1994;75(11):1241‐4	Inappropriate study design
229	Burkhardt J-K, Bellut D, Actor B, Bozinov O, Regli L	Chirurgische Behandlungsmöglichkeiten der degenerativ bedingten zervikalen Radikulopathie und Myelopathie	Praxis (Bern 1994)	2016;105(19):1143-6	Inappropriate theme
230	Burnham R, McNeil S, Hegedus C, Gray DS	Fibrous myopathy as a complication of repeated intramuscular injections for chronic headache	Pain Research and Management	2006;11(4):249-52	Inappropriate patient population
231	Buschmann W	[On diagnosis and treatment of optic nerve tumors]	Zu Diagnostik und Therapie von Optikus-Tumoren	1982;79(1):66-9	Inappropriate patient population
232	Butchart AG, Mathews M, Surendran A	Complex regional pain syndrome following protracted labour*	Anaesthesia	2012;67(11):1272-4	Inappropriate patient population
233	Butler S	Important new insight in pain and pain treatment induced changes in functional connectivity between the Pain Matrix and the Salience, Central Executive, and Sensorimotor networks	Scandinavian Journal of Pain	2017;16:64-5	Inappropriate theme
234	Byrne FM, Cheetham S, Vickers S, Chapman V	Characterisation of pain responses in the high fat diet/streptozotocin model of diabetes and the analgesic effects of antidiabetic treatments	Journal of diabetes research	2015;2015:752481	Inappropriate patient population
235	Cabona C, Zaottini F, Benedetti L, Villani F, Picasso R, Pistoia F, et al	Torsional Neuropathy in Parsonage Turner Syndrome Following Anti-Covid19 Vaccination	How to Detect and Manage with It? Journal of the Peripheral Nervous System	2022;27(Supplement 2):S7	Inappropriate patient population
236	Cagan E, Sayin R, Dogan M, Peker E, Cagan HH, Caksen H	Bilateral brachial plexus palsy and right Horner syndrome due to congenital cervicothoracal syringomyelia	Brain and Development	2010;32(7):595-7	Inappropriate patient population
237	Caine R, Goddard M, Foster T	Development of acute onset upper extremity motor paresis following outbreak of herpes zoster rash: A case report	PM and R	2020;12(SUPPL 1):S80	Inappropriate study design
238	Calancie B, Madsen PW, Wood P, Marcillo AE, Levi AD, Bunge RP	A guidance channel seeded with autologous Schwann cells for repair of cauda equina injury in a primate model	The journal of spinal cord medicine	2009;32(4):379-88	Inappropriate patient population
239	Calderone RR, Ghobadi F, McInerney V	Treatment of shoulder dislocation with ipsilateral humeral shaft fracture	American journal of orthopedics (Belle Mead, NJ)	1995;24(2):173-6	Inappropriate patient population
240	Caldwell JW, Crane CR, Krusen EM	Nerve conduction studies: an aid in the diagnosis of the thoracic outlet syndrome	Southern medical journal	1971;64(2):210-2	Inappropriate patient population
241	Caliskan SG, Bilgin MD	Nonlinear surface EMG analysis to detect the neuroprotective effect of citicoline in rat sciatic nerve crush injury	Med Biol Eng Comput	2022;60(10):2865-75	Inappropriate theme
242	Calzada-Sierra DJ, Gomez-Fernandez L, Mustelier-Becquer R, Monreal- Gonzalez R	Tarsal tunnel syndrome A report of three cases	Revista de Neurologia	1999;29(10):814-7	Inappropriate study design
243	Campagnolo M, Riva M, Cavallaro T, Ferrari S, Cacciavillani M, Fedrigo M, et al	Peripheral neuropathy as the only manifestation of monoclonal IgM k related amyloidosis	Journal of the Peripheral Nervous System	2019;24(Supplement 1):S8	Inappropriate patient population
244	Campana WM, Myers RR	Exogenous erythropoietin protects against dorsal root ganglion apoptosis and pain following peripheral nerve injury	The European journal of neuroscience	2003;18(6):1497-506	Inappropriate patient population
245	Campos Castello J	Affections of the spinal cord and the peripheral nervous system	Pediatria Integral	1999;3(4):432-51	Inappropriate patient population
246	Cannoy J, Crowley S, Jarratt A, Werts KL, Osborne K, Park S, et al	Upslope treadmill exercise enhances motor axon regeneration but not functional recovery following peripheral nerve injury	Journal of neurophysiology	2016;116(3):1408-17	Inappropriate theme
247	Cao Y, Du H, Liu J, Qu H, Ding Y, Shi G, et al	Double lung transplantation for Sjogren's syndrome-related interstitial lung disease: a case report and review of literature	Annals of Translational Medicine	2020;8(14):888	Inappropriate study design
248	Capadia GD, Shetty VP, Khambati FA, Ghate SD	Effect of corticosteroid usage combined with multidrug therapy on nerve damage assessed using nerve conduction studies: a prospective cohort study of 365 untreated multibacillary leprosy patients	Journal of Clinical Neurophysiology	2010;27(1):38-47	Inappropriate patient population
249	Cardenas DD, Dalal K	Spinal cord injury rehabilitation	Physical medicine and rehabilitation clinics of North America	2014;25(3):xv-xvi	Inappropriate patient population
250	Carlson T, Jacobs AM	Reflex sympathetic dystrophy syndrome	The Journal of foot surgery	1986;25(2):149-53	Inappropriate patient population
251	Caronni A, Picardi M, Pintavalle G, Aristidou E, Redaelli V, Antoniotti P, et al	Responsiveness to rehabilitation of balance and gait impairment in elderly with peripheral neuropathy	Journal of Biomechanics	2019;94:31-8	Inappropriate patient population
252	Carpenter BM, Pettersson DR, Mirarchi AJ, Groshong D, Carlson HL	Nonsurgical Treatment of Delayed-Onset Brachial Plexopathy Due to Hypertrophic Clavicular Callus: A Case Report	PM & R : the journal of injury, function, and rehabilitation	2018;10(4):426-30	Inappropriate study design
253	Carraro U	Neuromyology III	Neurological research	2011;33(10):997	Inappropriate theme
254	Carrick FR	Cervical radiculopathy: the diagnosis and treatment of pathomechanics in the cervical spine	Journal of manipulative and physiological therapeutics	1983;6(3):129-37	Inappropriate patient population
255	Carruthers KJ, Miknevich MA	No smiling matter: An unusual presentation of guillain barre syndrome	PM and R	2017;9(9 Supplement 1):S253-S4	Inappropriate patient population
256	Carson B, Shetty N, Trikamji B	A unique manifestation of GD1A antibody associated acute motor sensory axonal neuropathy	Annals of Neurology	2021;90(SUPPL 27):S205	Inappropriate theme
257	Carter GT, England JD, Chance PF	Charcot-Marie-Tooth disease: electrophysiology, molecular genetics and clinical management	IDrugs : the investigational drugs journal	2004;7(2):151-9	Inappropriate patient population
258	Carter GT, Weiss MD	Diagnosis and Treatment of Work-Related Proximal Median and Radial Nerve Entrapment	Physical Medicine and Rehabilitation Clinics of North America	2015;26(3):539-49	Inappropriate study design
259	Casey ATH	Massage of a giant retroperitoneal neurofibroma	Journal of neurology, neurosurgery, and psychiatry	2006;77(7):814	Inappropriate patient population
260	Caspar W, Nabhan A, Kelm J, Loew C, Ahlhelm F	[Operative treatment of symptomatic nerve root cysts]	Operative Behandlung von symptomatischen sakralen Wurzelzysten	2001;139(6):496-501	Inappropriate patient population
261	Castiglione JI, Marrodan M, Alessandro L, Taratuto AL, Brand P, Nogues M, et al	Vasculitic Peripheral Neuropathy, Differences between Systemic and Non-Systemic Etiologies: A Case Series and Biopsy Report	Journal of Neuromuscular Diseases	2021;8(1):155-61	Inappropriate study design
262	Castle D, Brandao L, Williams S	Venous stasis ulcer in paediatric post phlebitic syndrome - Multidisciplinary management of a Chronic condition	Journal of Thrombosis and Haemostasis	2009;7(S2):469	Inappropriate patient population
263	Castoro R, Simmons M, Ravi V, Huang D, Lee C, Sergent J, et al	SCN11A Arg225Cys mutation causes nociceptive pain without detectable peripheral nerve pathology	Neurology: Genetics	2018;4(4):e255	Inappropriate study design
264	Cauley KA, Filippi CG	Diffusion-tensor imaging of small nerve bundles: cranial nerves, peripheral nerves, distal spinal cord, and lumbar nerve roots--clinical applications	AJR American journal of roentgenology	2013;201(2):W326-35	Inappropriate patient population
265	Cayme R, Shatzer MM, Vishnubhakat M	Progressive peripheral neuropathy secondary to churg-strauss syndrome: A case report	PM and R	2012;4(10 SUPPL 1):S236-S7	Inappropriate study design
266	Chalermkitpanit P, Pannangpetch P, Kositworakitkun Y, Singhatanadgige W, Yingsakmongkol W, Pasuhirunnikorn P, et al	Ultrasound-guided pulsed radiofrequency of cervical nerve root for cervical radicular pain: a prospective randomized controlled trial	Spine journal	2023;23(5):651‐5	Inappropriate intervention
267	Chance PF	Inherited focal, episodic neuropathies: Hereditary neuropathy with liability to pressure palsies and hereditary neuralgic amyotrophy	NeuroMolecular Medicine	2006;8(1-2):159-73	Inappropriate patient population
268	Chang C-Y, Wu Y-T, Chen L-C, Chan R-C, Chang S-T, Chiang S-L	Massage-induced brachial plexus injury	Physical therapy	2015;95(1):109-16	Inappropriate patient population
269	Chang K-V, Wu W-T, Ozcakar L	Ultrasound Imaging for a Rare Cause of Postpartum Forearm Pain: Diffuse Enlargement Rather than Focal Swelling of the Deep Branch of the Radial Nerve	Pain medicine (Malden, Mass)	2020;21(1):203-5	Inappropriate patient population
270	Chang MC	On the Outcome of Pulsed Radiofrequency Treatment According to Electrodiagnosis in Patients with Intractable Lumbosacral Radicular Pain	Pain medicine (Malden, Mass)	2020;21(2):432-3	Inappropriate patient population
271	Chang MC	Regarding Oh et al's "Ultrasound-guided pulsed radiofrequency of the saphenous nerve in a complex regional pain syndrome patient with lower limb pain"	Pain practice : the official journal of World Institute of Pain	2022;22(2):296	Inappropriate patient population
272	Chapman KM, Berger MJ, Doherty C, Anastakis DJ, Baltzer HL, Boyd KU, et al	Recommendations for Patients with Complex Nerve Injuries during the COVID-19 Pandemic	The Canadian journal of neurological sciences Le journal canadien des sciences neurologiques	2021;48(1):50-5	Inappropriate patient population
273	Chari DA, Wu MJ, Crowson MG, Kozin ED, Rauch SD	Telemedicine Algorithm for the Management of Dizzy Patients	Otolaryngology - Head and Neck Surgery (United States)	2020;163(5):857-9	Inappropriate patient population
274	Chattopadhyay M, Goss J, Lacomis D, Goins WC, Glorioso JC, Mata M, et al	Protective effect of HSV-mediated gene transfer of nerve growth factor in pyridoxine neuropathy demonstrates functional activity of trkA receptors in large sensory neurons of adult animals	The European journal of neuroscience	2003;17(4):732-40	Inappropriate patient population
275	Chau RM, Kwan RLC, Vong SKS, Cheing GLY	The soft tissues biomechanical properties of the foot-ankle complex and postural control in people with diabetic peripheral neuropathy	Physiotherapy (United Kingdom)	2011;97(SUPPL 1):eS203	Inappropriate patient population
276	Chaubey S, Sinha A	Diabetes with weight loss and paraparesis - Not so sweet	Internal Medicine Journal	2010;40(SUPPL 1):83	Inappropriate patient population
277	Chauhan G, Gupta K, Nayar P	Parsonage-Turner syndrome after interscalene block for diagnostic arthroscopic surgery of shoulder joint	Saudi Journal of Anaesthesia	2013;7(1):104-5	Inappropriate patient population
278	Chavushian VA, Gevorkian LR, Simonian KV	[Assesment of effectiveness of nucleotide therapy after sciatic nerve injury]	Rossiiskii fiziologicheskii zhurnal imeni IM Sechenova	2014;100(2):161-76	Inappropriate patient population
279	Chen C-T, Wang TY, Tsay P-K, Huang F, Lai J-P, Chen Y-R	Traumatic superior orbital fissure syndrome: assessment of cranial nerve recovery in 33 cases	Plastic and reconstructive surgery	2010;126(1):205-12	Inappropriate study design
280	Chen JL, Hesseltine AW, Nashi SE, Sills SM, McJunkin TL, Patil S, et al	A Real-World Analysis of High-Frequency 10 kHz Spinal Cord Stimulation for the Treatment of Painful Diabetic Peripheral Neuropathy	Journal of Diabetes Science and Technology	2022;16(2):282-8	Inappropriate patient population
281	Chen L-C, Ho C-W, Sun C-H, Lee J-T, Li T-Y, Shih F-M, et al	Ultrasound-Guided Pulsed Radiofrequency for Carpal Tunnel Syndrome: A Single-Blinded Randomized Controlled Study	PloS one	2015;10(6):e0129918	Inappropriate study design
282	Chen N, Yuan Y, Cheung LK, Huang KM	Objective evaluation of oral and maxillofacial sensory nerves	The Chinese journal of dental research : the official journal of the Scientific Section of the Chinese Stomatological Association (CSA)	1998;1(2):68-72	Inappropriate patient population
283	Chen S, Qian Y, Sun Z, Liu W, Sun G, Liu J, et al	Effectiveness of therapeutic ultrasound for the treatment of carpal tunnel syndrome (the USTINCTS trial): study protocol for a three-arm, prospective, multicentre, randomised controlled trial	BMJ open	2022;12(4):e057541	Inappropriate outcomes
284	Chen S-C, Lai C-H, Fan W-J, Peng C-W	Pudendal neuromodulation improves voiding efficiency in diabetic rats	Neurourology and urodynamics	2013;32(3):293-300	Inappropriate patient population
285	Chen S-R, Shen Y-P, Ho T-Y, Chen L-C, Wu Y-T	Ultrasound-guided perineural injection with dextrose for treatment of radial nerve palsy: A case report	Medicine	2018;97(23):e10978	Inappropriate study design
286	Chen YR, Breidahl A, Chang CN	Optic nerve decompression in fibrous dysplasia: indications, efficacy, and safety	Plastic and reconstructive surgery	1997;99(1):22-3	Inappropriate patient population
287	Cheng EY	Surgical management of sarcomas	Hematology/Oncology Clinics of North America	2005;19(3):451-70	Inappropriate patient population
288	Cherian RP, Li Y	Clinical and Electrodiagnostic Features Of Nontraumatic Sciatic Neuropathy	Muscle & nerve	2019;59(3):309-14	Inappropriate study design
289	Chetty S, Baalbergen E, Bhigjee AI, Kamerman P, Ouma J, Raath R, et al	Clinical practice guidelines for management of neuropathic pain: Expert panel recommendations for South Africa	South African Family Practice	2013;55(2):143-58	Inappropriate study design
290	Cheuy VA, Hastings MK, Commean PK, Ward SR, Mueller MJ	Intrinsic foot muscle deterioration is associated with metatarsophalangeal joint angle in people with diabetes and neuropathy	Clinical biomechanics (Bristol, Avon)	2013;28(9‐10):1055‐60	Inappropriate patient population
291	Chhabra A, Belzberg AJ, Rosson GD, Thawait GK, Chalian M, Farahani SJ, et al	Impact of high resolution 3 tesla MR neurography (MRN) on diagnostic thinking and therapeutic patient management	European Radiology	2016;26(5):1235-44	Inappropriate theme
292	Chiew AL, Becker T, Chan BS, Brett J	Just "nanging" around: Case series of neurological sequelae from chronic nitrous oxide abuse	Clinical Toxicology	2020;58(6):568	Inappropriate study design
293	Childress MA	Spine Conditions: Cervical Spine Conditions	FP essentials	2017;461:11-4	Inappropriate study design
294	Childress MA, Becker BA	Nonoperative Management of Cervical Radiculopathy	American family physician	2016;93(9):746-54	Inappropriate study design
295	Chin KR, Tomlinson DT, Auerbach JD, Shatsky JB, Deirmengian CA	Success of lumbar microdiscectomy in patients with modic changes and low-back pain: a prospective pilot study	Journal of spinal disorders & techniques	2008;21(2):139-44	Inappropriate patient population
296	Chitnavis B, Barbagallo G, Selway R, Dardis R, Hussain A, Gullan R	Posterior lumbar interbody fusion for revision disc surgery: review of 50 cases in which carbon fiber cages were implanted	Journal of neurosurgery	2001;95(2 Suppl):190-5	Inappropriate study design
297	Chitwood RW, Shepard AD, Shetty PC, Burke MW, Reddy DJ, Nypaver TJ, et al	Surgical complications of transaxillary arteriography: a case-control study	Journal of vascular surgery	1996;23(5):844-50	Inappropriate study design
298	Chohan TS, Odedra S, Salim BA	26481 Sensory mononeuritis multiplex: A rare sequela of leukocytoclastic vasculitis	Journal of the American Academy of Dermatology	2021;85(3 Supplement):AB102	Inappropriate patient population
299	Choi I, Jeon SR	Neuralgias of the Head: Occipital Neuralgia	Journal of Korean medical science	2016;31(4):479-88	Inappropriate patient population
300	Choi J-G, Ha S-W, Son B-C	Multimodal, Intraoperative Monitoring during Paddle Lead Placement for Cervicothoracic Spinal Cord Stimulation	Stereotactic and functional neurosurgery	2015;93(4):271-81	Inappropriate patient population
301	Choi JH, Choi SC, Kim DK, Sung CH, Chon JY, Hong SJ, et al	Combined Spinal Cord Stimulation and Peripheral Nerve Stimulation for Brachial Plexopathy: A Case Report	Pain physician	2016;19(3):E459-63	Inappropriate study design
302	Choi S-Y, Park JW, Kim DH	Ultrasonographic and Surgical Findings of Acute Radial Neuropathy Following Blunt Trauma	American journal of physical medicine & rehabilitation	2016;95(11):e177-e82	Inappropriate patient population
303	Choi Y-A, Kim K	Sciatic Neuropathy Caused by Focal Venous Engorgement Associated With Deep Vein Thrombosis: A Case Report	PM & R : the journal of injury, function, and rehabilitation	2016;8(1):78-81	Inappropriate study design
304	Choi YK, Barbella JD	Evaluation of epidurographic contrast patterns with fluoroscopic-guided lumbar interlaminar ventral epidural injection	Pain practice : the official journal of World Institute of Pain	2009;9(4):275-81	Inappropriate theme
305	Choudhary J, Mishra AK, Jadhav R	Transversalis Fascia Plane Block for the Treatment of Chronic Postherniorrhaphy Inguinal Pain: A Case Report	A&A practice	2018;11(3):57-9	Inappropriate study design
306	Chow K, Wong K, Gill A	Severe Postpartum Femoral Neuropathy: A Case Series	Journal of obstetrics and gynaecology Canada : JOGC = Journal d'obstetrique et gynecologie du Canada : JOGC	2021;43(5):603-6	Inappropriate study design
307	Chrisman OD, Mittnacht A, Snook GA	A STUDY OF THE RESULTS FOLLOWING ROTATORY MANIPULATION IN THE LUMBAR INTERVERTEBRAL-DISC SYNDROME	The Journal of bone and joint surgery American volume	1964;46:517-24	Inappropriate patient population
308	Christoforidis GA, Spickler EM, Recio MV, Mehta BM	MR of CNS sarcoidosis: correlation of imaging features to clinical symptoms and response to treatment	AJNR American journal of neuroradiology	1999;20(4):655-69	Inappropriate study design
309	Chroni E, Georgiou S, Monastirli A, Paschalis C, Tsambaos D	Effects of short-term oral acitretin therapy on peripheral nerve function: A prospective neurological and neurophysiological study	Acta Dermato-Venereologica	2001;81(6):423-5	Inappropriate intervention
310	Chu EC, Trager RJ	Thoracic Schwannoma as an Unusual Cause of Sciatic Pain in the Chiropractic Office: A Case Report	Am J Case Rep	2022;23:e938448	Inappropriate study design
311	Chu J	Early observations in radiculopathic pain control using electrodiagnostically derived new treatment techniques: automated twitch-obtaining intramuscular stimulation (ATOIMS) and electrical twitch-obtaining intramuscular stimulation (ETOIMS)	Electromyography and clinical neurophysiology	2000;40(4):195-204	Inappropriate study design
312	Chu J	Twitch-obtaining intramuscular stimulation (TOIMS) in acute partial radial nerve palsy	Electromyography and clinical neurophysiology	1999;39(4):221-6	Inappropriate patient population
313	Chu J, Gozon BS, Schwartz I	Twitch-obtaining intramuscular stimulation in reflex sympathetic dystrophy	Electromyography and clinical neurophysiology	2002;42(5):259-66	Inappropriate theme
314	Chun S-W, Lim S-K	The utility of electrodiagnostic inching study and conservative treatment in supracondylar process syndrome: A case report	Medicine	2020;99(22):e20506	Inappropriate study design
315	Chung SA, Gorelik M, Langford CA, Maz M, Abril A, Guyatt G, et al	2021 American College of Rheumatology/Vasculitis Foundation Guideline for the Management of Polyarteritis Nodosa	Arthritis and Rheumatology	2021;73(8):1384-93	Inappropriate study design
316	Chung Y-H, Lee J-H, Koo B-S, Jung J, Lee SJ	Ultrasound-guided pulsed radiofrequency treatment for distal suprascapular neuropathy: A case report	Medicine	2020;99(39):e22469	Inappropriate study design
317	Chusid J	Yoga foot drop	JAMA	1971;217(6):827-8	Inappropriate theme
318	Cintas P	[The role of dynamic electromyography in the follow-up of chronic immune polyneuropathies]	Interet de l'EMG dynamique dans le suivi des polyneuropathies dysimmunes chroniques	2013;169(12):978-83	Inappropriate patient population
319	Civardi C, Delconte C, Pisano F, Collini A, Geda C	Isolated musculocutaneous involvement in neuralgic amyotrophy associated with SARS-CoV2 vaccination	Neurological Sciences	2022;43(6):3515-7	Inappropriate patient population
320	Clendenen S, Greengrass R, Whalen J, O'Connor MI	Infrapatellar saphenous neuralgia after TKA can be improved with ultrasound-guided local treatments	Clinical orthopaedics and related research	2015;473(1):119-25	Inappropriate theme
321	Clendenen SR, Hurdle MFB, Santos GD	Po242 / #615 Ultrasound-Guided Percutaneous Peripheral Nerve Stimulation for Post-Operative Peroneal and Tibial Neuropathy Following a Bilateral Lung Transplant: E-Poster Viewing	Neuromodulation	2022;25(7 Supplement):S343-S4	Inappropriate patient population
322	Coelho P, Oliveira Santos M	First Portuguese patient presenting with hereditary sensory and autonomic neuropathy type 1E associated with a novel mutation in DNMT1 gene	Neurological Sciences	2020;41(5):1289-90	Inappropriate patient population
323	Cohen BA, Crouch RH, Thompson SN	Electromyographic biofeedback as a physical therapeutic adjunct in Guillain-Barre syndrome	Archives of physical medicine and rehabilitation	1977;58(12):582-4	Inappropriate patient population
324	Coldham F, Lewis J, Lee H	The reliability of one vs three grip trials in symptomatic and asymptomatic subjects	Journal of hand therapy : official journal of the American Society of Hand Therapists	2006;19(3):318-27	Inappropriate study design
325	Collazo Dieguez M, Gonzalez Carrera V	Foot drop during adalimumab therapy for Crohn disease	Desarrollo de pie caido durante el tratamiento con adalimumab en enfermedad de Crohn	2016;39(10):724-5	Inappropriate patient population
326	Collier T, Patel A, Rinaldi R	Hypothermia-induced peripheral polyneuropathy after an episode of drowning	PM & R : the journal of injury, function, and rehabilitation	2012;4(3):230-3	Inappropriate patient population
327	Collins JD	Bilateral costoclavicular compression in a patient with thoracic outlet syndrome and unsuspected arachnoid cyst	Journal of the National Medical Association	2011;103(6):535-41	Inappropriate patient population
328	Collins MP, Arnold WD, Kissel JT	The neuropathies of vasculitis	Neurologic Clinics	2013;31(2):557-95	Inappropriate patient population
329	Colloca CJ, Keller TS	Stiffness and neuromuscular reflex response of the human spine to posteroanterior manipulative thrusts in patients with low back pain	Journal of manipulative and physiological therapeutics	2001;24(8):489-500	Inappropriate patient population
330	Conger A, Cushman DM, Speckman RA, Burnham T, Teramoto M, McCormick ZL	The Effectiveness of Fluoroscopically Guided Cervical Transforaminal Epidural Steroid Injection for the Treatment of Radicular Pain; a Systematic Review and Meta-analysis	Pain medicine (Malden, Mass)	2020;21(1):41-54	Inappropriate study design
331	Conlee EM, Pittelkow TP, Nash DL, Driscoll SW	Beauty isn't necessarily benign: Minocycline-induced vasculitic neuropathy with central and peripheral involvement-a case report	PM and R	2015;7(9 SUPPL 1):S219	Inappropriate study design
332	Conliffe Jr TD, Broyer Z, Dholakia M	In response	Pain Physician	2010;13(2):198	Inappropriate study design
333	Conn J, Jr	Thoracic outlet syndromes	The Surgical clinics of North America	1974;54(1):155-64	Inappropriate patient population
334	Connelly NR, Malik A, Madabushi L, Gibson C	Use of ultrasound-guided cryotherapy for the management of chronic pain states	Journal of clinical anesthesia	2013;25(8):634-6	Inappropriate intervention
335	Cook C	Sub-group classification of low back related leg pain: Is this the catalyst needed for other challenging conditions?	Journal of Manual and Manipulative Therapy	2009;17(2):70-2	Inappropriate study design
336	Cope TC, Clark BD	Motor-unit recruitment in self-reinnervated muscle	Journal of neurophysiology	1993;70(5):1787-96	Inappropriate theme
337	Coppieters M, Stappaerts K, Janssens K, Jull G	Reliability of detecting 'onset of pain' and 'submaximal pain' during neural provocation testing of the upper quadrant	Physiotherapy research international : the journal for researchers and clinicians in physical therapy	2002;7(3):146-56	Inappropriate study design
338	Coppieters MW, Butler DS	In defense of neural mobilization	The Journal of orthopaedic and sports physical therapy	2001;31(9):520-2	Inappropriate study design
339	Coppieters MW, Butler DS	In defense of neural mobilization: Part two	The Journal of orthopaedic and sports physical therapy	2002;32(3):125-6	Inappropriate study design
340	Coraci D, Porcelli F, Santilli V, Padua L	Reply to "Stimulus electrodiagnosis and motor and functional evaluations during ulnar nerve recovery"Response to the letter "Stimulus electrodiagnosis and motor and functional evaluations during ulnar nerve recovery"Stimulus electrodiagnosis and motor and functional evaluations during ulnar nerve recoveryEtiological factors of traumatic peripheral nerve injuries	Brazilian journal of physical therapy	2016;20(3):285-7	Inappropriate study design
341	Costouros JG, Porramatikul M, Lie DT, Warner JJP	Reversal of suprascapular neuropathy following arthroscopic repair of massive supraspinatus and infraspinatus rotator cuff tears	Arthroscopy : the journal of arthroscopic & related surgery : official publication of the Arthroscopy Association of North America and the International Arthroscopy Association	2007;23(11):1152-61	Inappropriate patient population
342	Couto N, Torres S, Medeiros C, Pupe C, Nascimento O	Bruns-Garland syndrome: Sometimes a challenging diagnosis and treatment	Journal of the Peripheral Nervous System	2021;26(1):132	Inappropriate patient population
343	Cowell IM, Phillips DR	Effectiveness of manipulative physiotherapy for the treatment of a neurogenic cervicobrachial pain syndrome: a single case study -- experimental design	Manual therapy	2002;7(1):31-8	Inappropriate study design
344	Cox JM, Hazen LJ, Mungovan M	Distraction manipulation reduction of an L5-S1 disk herniation	Journal of manipulative and physiological therapeutics	1993;16(5):342-6	Inappropriate study design
345	Crespo LA, Gerster JC, Boussina I, Gabay R, Fallet GH	[Post-traumatic decalcifying algodystrophy of the foot]	Algodystrophie decalcifiante post-traumatique du pied	1973;93(8):581-93	Inappropriate theme
346	Crispo M, Visconti O	[Indications and limitations of radiotherapy and of cervical traction in patients with heart diseases]	Indicazioni e limitazioni della radarterapia e delle trazioni cervicali nei soggetti cardiopatici	1968;18(2):80-98	Inappropriate patient population
347	Csakvari T, Ponusz R, Elmer D, Nemeth N, Horvath L, Sebestyen A, et al	PDB76 EPIDEMIOLOGICAL DISEASE BURDEN OF NON-INSULIN-DEPENDENT DIABETES WITH NEUROLOGICAL COMPLICATIONS BASED ON ROUTINELY COLLECTED HEALTH INSURANCE CLAIMS DATA	Value in Health	2020;23(Supplement 1):S122	Inappropriate patient population
348	Cugat R, Ares O, Cusco X, Garcia M, Samitier G, Seijas R	Posterior tibial nerve lesions in ankle arthroscopy	Archives of Orthopaedic and Trauma Surgery	2008;128(5):485-7	Inappropriate patient population
349	Cully BE, Folzenlogen D, Kentner K, Griffiths HJ	Radiologic case study Reflex sympathetic dystrophy	Orthopedics	1998;21(6):732-4	Inappropriate study design
350	Culver DA, Dahan A, Bajorunas D, Jeziorska M, van Velzen M, Aarts L, et al	Cibinetide Improves Corneal Nerve Fiber Abundance in Patients With Sarcoidosis-Associated Small Nerve Fiber Loss and Neuropathic Pain	Investigative ophthalmology & visual science	2017;58(6):BIO52‐BIO60	Inappropriate theme
351	Curran MWT, Morhart MJ, Olson JL, Hachisuka A, Chan KM	Acetyl-L-Carnitine to Enhance Nerve Regeneration in Carpal Tunnel Syndrome: a Double-Blind, Randomized, Controlled Trial	Plastic and reconstructive surgery	2019;143(1):111e‐20e	Inappropriate intervention
352	D'Abreu A, Franca Jr MC, Paulson HL, Lopes-Cendes I	Caring for Machado-Joseph disease: Current understanding and how to help patients	Parkinsonism and Related Disorders	2010;16(1):2-7	Inappropriate patient population
353	Dacci P, Amadio S, Gerevini S, Moiola L, Del Carro U, Radaelli M, et al	Practice of yoga may cause damage of both sciatic nerves: a case report	Neurological sciences : official journal of the Italian Neurological Society and of the Italian Society of Clinical Neurophysiology	2013;34(3):393-6	Inappropriate study design
354	DaCosta Byfield S, Choe Y, Balu S, Tietelbaum A	Association of chemotherapy-induced peripheral neuropathy with chemotherapy treatment and costs for metastatic breast cancer patients: A claims database analysis	Journal of Managed Care Pharmacy	2011;17(3):235	Inappropriate patient population
355	Dailey AT, Rondina MT, Townsend JJ, Shrieve DC, Baringer JR, Moore KR	Sciatic nerve sarcoidosis: utility of magnetic resonance peripheral nerve imaging and treatment with radiation therapy	Journal of neurosurgery	2004;100(5):956-9	Inappropriate patient population
356	Dale WA	Thoracic outlet syndrome	Journal of the Tennessee Medical Association	1971;64(11):941-8	Inappropriate patient population
357	Dam-Hieu P, Magro E, Seizeur R, Simon A, Quinio B	Cervical cord compression due to delayed scarring around epidural electrodes used in spinal cord stimulation	Journal of neurosurgery Spine	2010;12(4):409-12	Inappropriate patient population
358	Dammavalam V, Mathew J, Peyster R, Dashti R	Microvascular Decompression for Trigeminal and Glossopharyngeal Neuralgia in a Patient with Diagnosis of Charcot-Marie-Tooth Disease	Journal of Neurological Surgery, Part B Skull Base Conference: 32nd Annual Meeting North American Skull Base Society Tampa, FL United States	2023;84(Supplement 1)	Inappropriate patient population
359	Dammers JW	[Peracute reflex dystrophy]	Peracute reflexdystrofie	1993;137(10):481-3	Inappropriate theme
360	Danielczyk W, Werner H	[Indications for pharmacological and physical therapy of the cervical syndrome]	Die Indikation zur pharmakologischen und manuellen Therapie des Zervikalsyndroms	1969;81(15):279-82	Inappropriate theme
361	Darowish M, Sharma J	Evaluation and treatment of chronic hand conditions	The Medical clinics of North America	2014;98(4):801-xii	Inappropriate theme
362	Davenport TE, Terk MR	Subcutaneous abscess in a patient referred to physical therapy following spinal epidural injection for lumbar radiculopathy	The Journal of orthopaedic and sports physical therapy	2008;38(5):287	Inappropriate theme
363	Davidge CM, Walker R, Brett K, Boorman RS	Spontaneous resolution of a spinoglenoid notch cyst and associated suprascapular nerve palsy: a case report	Journal of shoulder and elbow surgery	2007;16(3):e4-7	Inappropriate study design
364	Davis GA, Bulluss KJ	Submuscular transposition of the ulnar nerve: review of safety, efficacy and correlation with neurophysiological outcome	Journal of clinical neuroscience : official journal of the Neurosurgical Society of Australasia	2005;12(5):524-8	Inappropriate study design
365	Davis IS, Bailey RW	Spondylolisthesis: indications for lumbar nerve root decompression and operative technique	Clinical orthopaedics and related research	1976(117):129-34	Inappropriate patient population
366	Davis S, Gellman J	Forearm Pain and Paresthesia in a Collegiate Baseball Pitcher	Clinical Journal of Sport Medicine	2023;33(3):e81-e2	Inappropriate theme
367	De Andres J, Martinez-Sanjuan V, Fabregat-Cid G, Asensio-Samper JM, Sanchis-Lopez N, Villanueva-Perez V	MRI-compatible spinal cord stimulator device and related changes in patient safety and imaging artifacts	Pain medicine (Malden, Mass)	2014;15(10):1815-9	Inappropriate patient population
368	De Barutell Farinos C, Domingo Sanchez F, Ortiz Soler M	Injuries due to entrapment of the sciatic nerve terminal branches	DOLOR	2016;31(1):1014	Inappropriate theme
369	De Braganca KC, Packer RJ	Treatment options for medulloblastoma and CNS primitive neuroectodermal tumor (PNET)	Current Treatment Options in Neurology	2013;15(5):593-606	Inappropriate theme
370	de Bruijn IL, Geertzen JHB, Dijkstra PU	Functional outcome after peroneal nerve injury	International journal of rehabilitation research Internationale Zeitschrift fur Rehabilitationsforschung Revue internationale de recherches de readaptation	2007;30(4):333-7	Inappropriate patient population
371	De Bruyne J, Chappel R	[The posttraumatic cervical syndrome (author's transl)]	Het posttraumatisch cervicaal syndroom	1981;4(2):71-91	Inappropriate patient population
372	De Burca N	Anterior thigh pain - A case report	Manual therapy	2011;16(3):291-5	Inappropriate study design
373	De Carolis G, Paroli M, Dario A, Isagulyan E, Makashova E	Peripheral Nerve Stimulation on the Brachial Plexus With Ultrasound-guided Percutaneous Technique: A Case Series	Neuromodulation	2023;26(3):650-7	Inappropriate study design
374	De Mesa C, Chu I, Furukawa K, Sheth S	Use of Continuous Femoral and Sciatic Nerve Catheters to Facilitate a Multidisciplinary Inpatient-Based Rehabilitation Plan in a Child with Lower Extremity Type 1 Complex Regional Pain Syndrome	American journal of physical medicine & rehabilitation	2015;94(11):e114-5	Inappropriate patient population
375	De Ridder D, De Mulder G, Verstraeten E, Sunaert S, Moller A	Somatosensory cortex stimulation for deafferentation pain	Acta neurochirurgica Supplement	2007;97(Pt 2):67-74	Inappropriate theme
376	De Ridder D, Menovsky T	Neurovascular compression of the abducent nerve causing abducent palsy treated by microvascular decompression Case report	Journal of neurosurgery	2007;107(6):1231-4	Inappropriate study design
377	De Ridder D, Plazier M, Kamerling N, Menovsky T, Vanneste S	Burst spinal cord stimulation for limb and back pain	World neurosurgery	2013;80(5):642‐9e1	Inappropriate patient population
378	De Ridder D, Vancamp T, Falowski SM, Vanneste S	All bursts are equal, but some are more equal (to burst firing): burstDR stimulation versus Boston burst stimulation	Expert review of medical devices	2020;17(4):289-95	Inappropriate theme
379	de Rijk AJ, Byass P	Field comparison of 10-g and 1-g filaments for the sensory testing of hands in Ethiopian leprosy patients	Leprosy review	1994;65(4):333-40	Inappropriate patient population
380	De Silvestri M, Gardalini M, Polla B, Marchioni M, Pizzorno M, Perrero L	Peroneal Nerve Palsy after Covid: What is the Role of Ankle Foot Orthosis during Post Covid Rehabilitation?	Prosthetics and Orthotics International	2021;45(6 Supplement):189	Inappropriate patient population
381	De Souza A, Narvencar KPS, Sindhoora KV	The neurological effects of methyl bromide intoxication	Journal of the Neurological Sciences	2013;335(1-2):36-41	Inappropriate theme
382	de Wit T, Bisseru T	Accidental podophyllin poisoning in a 3-year-old child	SAJCH South African Journal of Child Health	2015;9(2):63-4	Inappropriate patient population
383	Dearden PM, Lowery KA, Bates J, Datir SP	Hip dislocation following minor trauma in a patient with neurofibromatosis type 1: a case report and review of the literature	Hip international : the journal of clinical and experimental research on hip pathology and therapy	2015;25(2):188-90	Inappropriate study design
384	Decard BF, Fladt J, Axer H, Fischer D, Grimm A	Nerve ultrasound in Miller Fisher variant of Guillain-Barre syndrome	Muscle & nerve	2015;52(6):1106-10	Inappropriate patient population
385	Decard BF, Grimm A, Andelova M, Deman A, Banderet B, Garcia M, et al	Hepatitis-E virus associated neuralgic amyotrophy with sustained plexus brachialis swelling visualized by high-resolution ultrasound	Journal of the Neurological Sciences	2015;351(1-2):208-10	Inappropriate patient population
386	del Porto LA, Nicholson GA, Ketheswaren P	Correlation between muscle atrophy on MRI and manual strength testing in hereditary neuropathies	Journal of clinical neuroscience : official journal of the Neurosurgical Society of Australasia	2010;17(7):874-8	Inappropriate patient population
387	De-la-Llave-Rincon AI, Ortega-Santiago R, Ambite-Quesada S, Gil-Crujera A, Puentedura EJ, Valenza MC, et al	Response of pain intensity to soft tissue mobilization and neurodynamic technique: a series of 18 patients with chronic carpal tunnel syndrome	Journal of manipulative and physiological therapeutics	2012;35(6):420-7	Inappropriate study design
388	Delauche-Cavallier MC, Budet C, Laredo JD, Debie B, Wybier M, Dorfmann H, et al	Lumbar disc herniation Computed tomography scan changes after conservative treatment of nerve root compression	Spine	1992;17(8):927-33	Inappropriate patient population
389	Dellon AL	Management of peripheral nerve problems in the upper and lower extremity using quantitative sensory testing	Hand Clinics	1999;15(4):697-715	Inappropriate theme
390	Dellon AL	The hand and diabetes	Rivista Italiana di Chirurgia Plastica	2004;36(3):125-37	Inappropriate patient population
391	Dellon AL, Swier P, Maloney Jr CT, Livengood MS, Werter S	Chemotherapy-induced neuropathy: Treatment by decompression of peripheral nerves	Plastic and Reconstructive Surgery	2004;114(2):478-83	Inappropriate patient population
392	Delzell PB, Patel M	Ultrasound-Guided Perineural Injection for Pronator Syndrome Caused by Median Nerve Entrapment	Journal of ultrasound in medicine : official journal of the American Institute of Ultrasound in Medicine	2020;39(5):1023-9	Inappropriate theme
393	Demir MK	Persistent sciatic artery aneurysm as a rare cause of radiculopathy	Joint bone spine	2017;84(6):741	Inappropriate patient population
394	Demir MK, Yilmaz B, Eksi MS, Ozdamarlar U	Cervicothoracic intradural arachnoid cyst with scoliosis and brachial plexopathy	Spine Journal	2016;16(9):e585-e6	Inappropriate patient population
395	Denis A, Marcelli C	[Algodystrophy]	Algodystrophie	2009;59(9):1295-8	Inappropriate theme
396	Deniz O, Aygul R, Kotan D, Ozdemir G, Odabas FO, Kaya MD, et al	The effect of local corticosteroid injection on F-wave conduction velocity and sympathetic skin response in carpal tunnel syndrome	Rheumatology international	2012;32(5):1285-90	Inappropriate intervention
397	Deniz S, Purtuloglu T, Tekindur S, Cansiz KH, Yetim M, Kilickaya O, et al	Ultrasound-guided pulsed radio frequency treatment in Morton's neuroma	Journal of the American Podiatric Medical Association	2015;105(4):302-6	Inappropriate patient population
398	Deogaonkar M, Sharma M, Oluigbo C, Nielson DM, Yang X, Vera-Portocarrero L, et al	Spinal Cord Stimulation (SCS) and Functional Magnetic Resonance Imaging (fMRI): Modulation of Cortical Connectivity With Therapeutic SCS	Neuromodulation : journal of the International Neuromodulation Society	2016;19(2):142-53	Inappropriate patient population
399	DePasse JM, Varner K, Cosculluela P, Incavo S	Atraumatic avulsion of the distal iliopsoas tendon: An unusual cause of hip pain	Orthopedics	2010;33(8)	Inappropriate patient population
400	Depprich R, Singh DD, Reinecke P, Kubler NR, Handschel J	Solitary submucous neurofibroma of the mandible: review of the literature and report of a rare case	Head & face medicine	2009;5:24	Inappropriate study design
401	Derr JJ, Micklesen PJ, Robinson LR	Predicting recovery after fibular nerve injury: which electrodiagnostic features are most useful?	American Journal of Physical Medicine & Rehabilitation	2009;88(7):547-53	Inappropriate study design
402	Desai DC, Uribe A, Lachman T	Brachial plexus injury due to compression: an alternate mechanism of injury: case report and review of the literature	The American surgeon	1997;63(6):487-9	Inappropriate study design
403	Dettori N, Choudur H, Chhabra A	Ultrasound-Guided Treatment of Peripheral Nerve Pathology	Seminars in Musculoskeletal Radiology	2018;22(3):364-74	Inappropriate study design
404	Devereaux M	Neck pain	The Medical clinics of North America	2009;93(2):273-vii	Inappropriate study design
405	Devesa P, Gelabert M, Gonzlez-Mosquera T, Gallego R, Relova JL, Devesa J, et al	Growth hormone treatment enhances the functional recovery of sciatic nerves after transection and repair	Muscle & nerve	2012;45(3):385-92	Inappropriate intervention
406	Dhir S, Singh S, Parkin J, Hannouche F, Richards RS	Multiple finger joint replacement and continuous physiotherapy using ultrasound guided, bilateral infraclavicular catheters for continuous bilateral upper extremity analgesia	Canadian journal of anaesthesia = Journal canadien d'anesthesie	2008;55(12):880-1	Inappropriate intervention
407	Dias FJ, Issa JPM, Coutinho-Netto J, Fazan VPS, Sousa LG, Iyomasa MM, et al	Morphometric and high resolution scanning electron microscopy analysis of low-level laser therapy and latex protein (Hevea brasiliensis) administration following a crush injury of the sciatic nerve in rats	Journal of the neurological sciences	2015;349(1-2):129-37	Inappropriate patient population
408	Diekmeier L	[Training influence of terrain cures Ergometric performance and extent of radiographically determined heart volumes in men]	von Mannern	1967;109(11):573-8	Inappropriate theme
409	Dilley A, Odeyinde S, Greening J, Lynn B	Longitudinal sliding of the median nerve in patients with non-specific arm pain	Manual therapy	2008;13(6):536-43	Inappropriate study design
410	Dillin L, Hoaglund FT, Scheck M	Brachial neuritis	The Journal of bone and joint surgery American volume	1985;67(6):878-80	Inappropriate patient population
411	Dillingham TR, Annaswamy TM, Plastaras CT	Evaluation of persons with suspected lumbosacral and cervical radiculopathy: Electrodiagnostic assessment and implications for treatment and outcomes (Part II)	Muscle & nerve	2020;62(4):474-84	Inappropriate patient population
412	Dimon JH, 3rd, Funk FJ, Jr, Wells RE	CONGENITAL INDIFFERENCE TO PAIN WITH ASSOCIATED ORTHOPEDIC ABNORMALITIES	Southern medical journal	1965;58:524-9	Inappropriate patient population
413	Dimopoulou I, Daganou M, Dafni U, Karakatsani A, Khoury M, Geroulanos S, et al	Phrenic nerve dysfunction after cardiac operations: electrophysiologic evaluation of risk factors	Chest	1998;113(1):8-14	Inappropriate patient population
414	Ding Y, Li H, Hong T, Zhao R, Yao P, Zhao G	Efficacy and Safety of Computed Tomography-Guided Pulsed Radiofrequency Modulation of Thoracic Dorsal Root Ganglion on Herpes Zoster Neuralgia	Neuromodulation	2019;22(1):108‐14	Inappropriate patient population
415	Dispenzieri A	POEMS syndrome: Update on diagnosis, risk-stratification, and management	American Journal of Hematology	2012;87(8):804-14	Inappropriate study design
416	Distefano S	A case of anterior interosseous nerve syndrome	Italian journal of orthopaedics and traumatology	1989;15(3):383-7	Inappropriate study design
417	Djebbar S, Rossi IM, Adler RS	Ultrasound-Guided Cryoanalgesia of Peripheral Nerve Lesions	Seminars in musculoskeletal radiology	2016;20(5):461-71	Inappropriate intervention
418	Dodig D, Ngo M, Bailey D, Bril V	Brachial plexopathy complicating Epstein-Barr virus infection in an adult	Acta myologica : myopathies and cardiomyopathies : official journal of the Mediterranean Society of Myology	2010;29(2):357-9	Inappropriate patient population
419	Doi K, Hattori Y, Yamazaki H, Wahegaonkar AL, Addosooki A, Watanabe M	Importance of early passive mobilization following double free gracilis muscle transfer	Plastic and reconstructive surgery	2008;121(6):2037-45	Inappropriate outcomes
420	Dolan RT, Moosa A, Giele HP	The Adipofascial Deltopectoral Flap to Cover the Brachial Plexus in Thoracic Outlet Syndrome and Radiation Plexitis	Journal of plastic, reconstructive & aesthetic surgery : JPRAS	2020;73(8):1465-72	Inappropriate patient population
421	Dolenc VV	Contemporary treatment of peripheral nerve and brachial plexus lesions	Neurosurgical review	1986;9(1-2):149-56	Inappropriate patient population
422	Dolene V	Microsurgical treatment of peripheral nerve injuries	Zentralblatt fur Neurochirurgie	1977;38(2):185-90	Inappropriate theme
423	Dolera M, Malfassi L, Marcarini S, Mazza G, Carrara N, Pavesi S, et al	High dose hypofractionated frameless volumetric modulated arc radiotherapy is a feasible method for treating canine trigeminal nerve sheath tumors	Veterinary radiology & ultrasound : the official journal of the American College of Veterinary Radiology and the International Veterinary Radiology Association	2018;59(5):624-31	Inappropriate patient population
424	Donck M	[Importance of electromyography in peripheral nerve injuries particularly in relation to rehabilitation and forensic]	Belgisch tijdschrift voor geneeskunde	1963;19:725-30	Inappropriate study design
425	Douchamps F, Courtois A-C, Bruyere P-J, Crielaard J-M	Supraclavicular nerve entrapment syndrome	Joint bone spine	2012;79(1):88-9	Inappropriate patient population
426	Doughty CT, Seyedsadjadi R	Approach to Peripheral Neuropathy for the Primary Care Clinician	The American journal of medicine	2018;131(9):1010-6	Inappropriate theme
427	Dounel M, Agarwal S, Fisher C, Pipia PA	Diabetic amyotrophy: A case report	PM and R	2012;4(10 SUPPL 1):S262-S3	Inappropriate study design
428	Drewes AM, Kempeneers MA, Andersen DK, Arendt-Nielsen L, Besselink MG, Boermeester MA, et al	Controversies on the endoscopic and surgical management of pain in patients with chronic pancreatitis: pros and cons!	Gut	2019;68(8):1343-51	Inappropriate patient population
429	Driessen A, Balke M, Offerhaus C, White WJ, Shafizadeh S, Becher C, et al	The fabella syndrome - a rare cause of posterolateral knee pain: a review of the literature and two case reports	BMC musculoskeletal disorders	2014;15:100	Inappropriate study design
430	Drinevskii NP, Burygina AD, Popova OF, Vitrinskaia OE, Osipova AF	[The use of multichannel electromyostimulation in the combined sanatorium-health resort treatment of children with the sequelae of birth-related brachial plexitis]	Primenenie mnogokanal'noi elektromiostimuliatsii v komplekse sanatorno-kurortnogo lecheniia detei s posledstviiami rodovogo brakhiopleksita	1997(3):13-5	Inappropriate patient population
431	Drobinskii AD, Klimenko AV, Kairov VN, Keller ON, Buchakchiiskaia NM	[Manual therapy of patients with lumbar osteochondrosis with neurologic syndromes]	O manual'noi terapii bol'nykh poiasnichnym osteokhondrozom s nevrologicheskimi sindromami	1985;85(4):525-8	Inappropriate patient population
432	Drozdowski W, Baniukiewicz E	Neuralgic amyotrophy as a manifestation of infectious mononucleosis [7]	Journal of Neurology	2002;249(11):1605-7	Inappropriate patient population
433	Du X, Zhao W, Xu L, Zhang T, Li L, Huang B	Clinical Observation of CT-Guided Intervertebral Foramen Puncture and Radiofrequency Thermocoagulation for the Treatment of Refractory PHN in the Superior Thoracic Segment	Pain physician	2022;25(5):E767-E75	Inappropriate theme
434	Dubova MN, Chernysh IM	[Changes of hemodynamics during the treatment of patients with neurologic pain syndromes by the method of dynamic electrical neurostimulation]	Voprosy kurortologii, fizioterapii, i lechebnoi fizicheskoi kultury	2011(6):9-12	Inappropriate patient population
435	Ducic I, Zakaria HM, Felder JM, 3rd, Fantus S	Nerve Injuries in Aesthetic Breast Surgery: Systematic Review and Treatment Options	Aesthetic surgery journal	2014;34(6):841-56	Inappropriate study design
436	Dugailly P-M, Beyer B, Salem W, Feipel V	Morphometric changes of the cervical intervertebral foramen: A comparative analysis of pre-manipulative positioning and physiological axial rotation	Musculoskeletal science & practice	2018;34:97-102	Inappropriate study design
437	Duggal SS, Shah C	A unique diagnosis of critical illness neuromyopathy in a patient with wegener's granulomatosis: A case report	PM and R	2016;8(9 Supplement):S189	Inappropriate study design
438	Duggan C, McSweeney N	Isolated radial nerve palsy, a rare presentation of congenital wrist drop	Developmental Medicine and Child Neurology	2020;62(Supplement 1):73	Inappropriate patient population
439	Duman I, Yavuz F, Dincer K	Reflex sympathetic dystrophy secondary to deep venous thrombosis mimicking post-thrombotic syndrome	Rheumatology international	2009;30(2):249-52	Inappropriate patient population
440	Dumoulin J, Clauses I, de Bisschop G	[Denervation and re-innervation processes, electrological diagnosis and therapy]	Les processus de denervation et de reinnervation, diagnostic et traitements electrologiques	1981;18(3):95-110	Inappropriate theme
441	Durianova J	[Objective characterization of the effects of manipulation and positional relaxation using quantitative thermography]	Objektivizacia ucinku manipulacie a postizometrickej relaxacie kvantitativnou termografiou	1985;83(1):87-93	Inappropriate theme
442	Dutton DM, Honnas CM, Watkins JP	Nonsurgical treatment of suprascapular nerve injury in horses: 8 cases (1988-1998)	Journal of the American Veterinary Medical Association	1999;214(11):1657-9	Inappropriate study design
443	Duymus M, Yilmaz O, Ulasli AM, Asal N, Kosar U	Coexistence of trifid and bifid median nerve in a patient with bilateral carpal tunnel syndrome	Turkish neurosurgery	2013;23(5):685-7	Inappropriate study design
444	Dyck PJB, Tracy JA	History, Diagnosis, and Management of Chronic Inflammatory Demyelinating Polyradiculoneuropathy	Mayo Clinic Proceedings	2018;93(6):777-93	Inappropriate patient population
445	Eames P, Ali R, Johnson M	An unusual case of relapsing remitting mononeuritis multiplex	BMJ case reports	2010;2010	Inappropriate study design
446	Edshage S	Peripheral nerve injuries--diagnosis and treatment	The New England journal of medicine	1968;278(26):1431-6	Inappropriate study design
447	Ege T, Turkkan S, Gunay C, Kulahci Y, Kurklu M	Late onset brachial artery thrombosis and total temporary peripheral neuropathy in a child with humerus supracondylar fracture: A case report	Ulusal Travma ve Acil Cerrahi Dergisi	2015;21(1):75-8	Inappropriate study design
448	Egel RT, Cueva JP, Adair RL	Posttraumatic childhood lumbosacral plexus neuropathy	Pediatric neurology	1995;12(1):62-4	Inappropriate patient population
449	Ehler E, Vysata O, Vcelak R, Pazdera L	Painful lumbosacral plexopathy: a case report	Medicine	2015;94(17):e766	Inappropriate study design
450	Ehni G, Benner B	Occipital neuralgia and the C1-2 arthrosis syndrome	Journal of neurosurgery	1984;61(5):961-5	Inappropriate patient population
451	Ekberg K, Brismar T, Johansson B-L, Lindstrom P, Juntti-Berggren L, Norrby A, et al	C-Peptide replacement therapy and sensory nerve function in type 1 diabetic neuropathy	Diabetes care	2007;30(1):71-6	Inappropriate patient population
452	Ekedahl H, Jonsson B, Annertz M, Frobell RB	Accuracy of Clinical Tests in Detecting Disk Herniation and Nerve Root Compression in Subjects With Lumbar Radicular Symptoms	Archives of physical medicine and rehabilitation	2018;99(4):726-35	Inappropriate study design
453	Ekedahl H, Jonsson B, Annertz M, Frobell RB	Three week results of transforaminal epidural steroid injection in patients with chronic unilateral low back related leg pain: The relation to MRI findings and clinical features	Journal of back and musculoskeletal rehabilitation	2016;29(4):693-702	Inappropriate intervention
454	El Hasbani G, Uthman I, Jawad AS	Is adhesive capsulitis of the shoulder a form of complex regional pain syndrome type I?	Saudi medical journal	2020;41(10):1144-5	Inappropriate study design
455	El Mhandi L, Millet GY, Calmels P, Richard A, Oullion R, Gautheron V, et al	Benefits of interval-training on fatigue and functional capacities in Charcot-Marie-Tooth disease	Muscle & nerve	2008;37(5):601-10	Inappropriate patient population
456	El Mhandi L, Pichot V, Calmels P, Gautheron V, Roche F, Feasson L	Exercise training improves autonomic profiles in patients with Charcot-Marie-Tooth disease	Muscle & nerve	2011;44(5):732-6	Inappropriate patient population
457	Elawamy A, Hassanien M, Hamed A, Roushdy ASI, Abass NA, Mohammed G, et al	Efficacy of Hyalase Hydrodissection in the Treatment of Carpal Tunnel Syndrome: a Randomized, Double-Blind, Controlled, Clinical Trial	Pain physician	2020;23(2):E175‐E83	Inappropriate intervention
458	Eldrige JS, Obray JB, Pingree MJ, Hoelzer BC	Occipital neuromodulation: ultrasound guidance for peripheral nerve stimulator implantation	Pain practice : the official journal of World Institute of Pain	2010;10(6):580-5	Inappropriate patient population
459	El-Hattab AW, Scaglia F	Mitochondrial DNA Depletion Syndromes: Review and Updates of Genetic Basis, Manifestations, and Therapeutic Options	Neurotherapeutics	2013;10(2):186-98	Inappropriate study design
460	Elies W, Driesen W	[Results of surgical treatment of peripheral nerve injuries using interfascicular autologous nerve transplantation or internal neurolysis]	Ergebnisse der operativen Behandlung peripherer Nervenverletzungen durch interfasciculare autologe Nerventransplantation oder innere Neurolyse	1974;45(12):556-60	Inappropriate theme
461	Elkahwagi M, Garcia A, Crowson M, Naples J, Smith T	Prognostic Indicators of Persistent Postoperative Imbalance after Surgical Treatment of Vestibular Schwannoma	Journal of Neurological Surgery, Part B Skull Base Conference: 32nd Annual Meeting North American Skull Base Society Tampa, FL United States	2023;84(Supplement 1)	Inappropriate theme
462	Elnaggar RK	Shoulder Function and Bone Mineralization in Children with Obstetric Brachial Plexus Injury After Neuromuscular Electrical Stimulation During Weight-Bearing Exercises	American journal of physical medicine & rehabilitation	2016;95(4):239‐47	Inappropriate patient population
463	Elsalamawy DOA	Theraputic effect of interferon alpha on extra hepatic complications of hepatitis C virus infection	Journal of the Neurological Sciences	2009;285(SUPPL 1):S241	Inappropriate patient population
464	Elsholtz FHJ, Kamp JE-K, Vahldiek JL, Hamm B, Niehues SM	Periradicular Infiltration of the Cervical Spine: How New CT Scanner Techniques and Protocol Modifications Contribute to the Achievement of Low-Dose Interventions	Periradikulare Infiltrationstherapie der Halswirbelsaule: Wie die Technik neuer CT Scanner und Modifikationen des Untersuchungsprotokolls zur Durchfuhrung von low-dose-Interventionen beitragen	2019;191(1):54-61	Inappropriate theme
465	Elsohemy A, Butler R, Bain JR, Fahnestock M	Sensory protection of rat muscle spindles following peripheral nerve injury and reinnervation	Plastic and reconstructive surgery	2009;124(6):1860-8	Inappropriate theme
466	Engelmann EWM, Roche S, Maqungo S, Naude D, Held M	Treating fractures in upper limb gunshot injuries: The Cape Town experience	Orthopaedics & traumatology, surgery & research : OTSR	2019;105(3):517-22	Inappropriate patient population
467	Epstein JA, Epstein BS, Lavine LS	Surgical treatment of nerve root compression caused by scoliosis of the lumbar spine	Journal of neurosurgery	1974;41(4):449-54	Inappropriate patient population
468	Epstein JA, Janin Y, Carras R, Lavine LS	A comparative study of the treatment of cervical spondylotic myeloradiculopathy Experience with 50 cases treated by means of extensive laminectomy, foraminotomy, and excision of osteophytes during the past 10 years	Acta neurochirurgica	1982;61(1-3):89-104	Inappropriate study design
469	Ergungor MF, Dalgic A, Uckun O, Gezici AR, Okay O	Lumbosacral plexopathy developing after abdominal surgery: A case report and review of the literature	Turkish Neurosurgery	2006;16(1):35-9	Inappropriate study design
470	Erkent I, Temucin C	Oxaliplatin-induced neuropathy and peripheral nerve hyperexcitability in a patient with gastric cancer	European Journal of Neurology	2021;28(SUPPL 1):765	Inappropriate patient population
471	Erokhin AN, Saifutdinov MS	[Prevention of hypertraction neuropathies after transosseous osteosynthesis]	Zhurnal nevrologii i psikhiatrii imeni SS Korsakova	2013;113(7):52-4	Inappropriate patient population
472	Erzurum SA, Melen O, Lissner G, Friedman DI, Sadun A, Feldon SE, et al	Orbital malignant peripheral nerve sheath tumors Treatment with surgical resection and radiation therapy	Journal of clinical neuro-ophthalmology	1993;13(1):1-7	Inappropriate patient population
473	Esparza M, Wild JR, Minnock C, Mohty KM, Truchan LM, Taljanovic MS	Ultrasound Evaluation of Radial Nerve Palsy Associated with Humeral Shaft Fractures to Guide Operative Versus Non-Operative Treatment	Acta medica academica	2019;48(2):183-92	Inappropriate patient population
474	Espitia-Thibault A, Masseau A, Neel A, Espitia O, Toquet C, Mussini JM, et al	Sjogren's syndrome-associated myositis with germinal centre-like structures	Autoimmunity Reviews	2017;16(2):154-8	Inappropriate patient population
475	Estofan LJF, Naydin S, Gliebus G	Quinolone-Induced Painful Peripheral Neuropathy: A Case Report and Literature Review	Journal of Investigative Medicine High Impact Case Reports	2018;6	Inappropriate study design
476	Eteuati J, Hiscock R, Hastie I, Hayes I, Jones I	Brachial plexopathy in laparoscopic-assisted rectal surgery: A case series	Techniques in Coloproctology	2013;17(3):293-7	Inappropriate study design
477	Eubanks JD	Cervical radiculopathy: nonoperative management of neck pain and radicular symptoms	American family physician	2010;81(1):33-40	Inappropriate patient population
478	Euerle T, Brandenburg JE	Small fiber neuropathy in a child with back pain: A case report	PM and R	2014;6(9 SUPPL 1):S378	Inappropriate study design
479	Ewald C, Kalff R	Resolution of a synovial cyst of the lumbar spine without surgical therapy -- a case report	Zentralblatt fur Neurochirurgie	2005;66(3):147-51	Inappropriate study design
480	Eyigor S, Durmaz B, Karapolat H	Monoparesis with complex regional pain syndrome-like symptoms due to brachial plexopathy caused by the varicella zoster virus: a case report	Archives of physical medicine and rehabilitation	2006;87(12):1653-5	Inappropriate study design
481	Fadayomi A, Rabotnikov Y	ID: 216592 A Long Road to Treatment: Case Report of Spinal Cord Stimulator for Idiopathic Small Fiber Neuropathy	Neuromodulation	2023;26(4 Supplement):S202	Inappropriate patient population
482	Fajardo MR, Rosenberg Z, Christoforou D, Grossman JAI	Multiple nerve injuries following repair of a distal biceps tendon rupture--case report and review of the literature	Bulletin of the Hospital for Joint Disease (2013)	2013;71(2):166-9	Inappropriate study design
483	Falowski SM, Dianna A	A Prospective Analysis of Neuromonitoring for Confirmation of Lead Placement in Dorsal Root Ganglion Stimulation	Operative neurosurgery (Hagerstown, Md)	2018;14(6):654-60	Inappropriate patient population
484	Fang C, Rhee D	Diabetic amyotrophy: A distinct and disabiling neuropathy	Journal of General Internal Medicine	2019;34(2 Supplement):S513-S4	Inappropriate patient population
485	Farey ID, McAfee PC, Davis RF, Long DM	Pseudarthrosis of the cervical spine after anterior arthrodesis Treatment by posterior nerve-root decompression, stabilization, and arthrodesis	The Journal of bone and joint surgery American volume	1990;72(8):1171-7	Inappropriate patient population
486	Farmer H, Colon TA, McClellan C, Emerson JA	Pediatric Diabetic Amyotrophy: A Case Report	PM and R	2022;14(Supplement 1):S183-S4	Inappropriate patient population
487	Farshad M, Min K	Abduction extension cervical nerve root stress test: anatomical basis and clinical relevance	European spine journal : official publication of the European Spine Society, the European Spinal Deformity Society, and the European Section of the Cervical Spine Research Society	2013;22(7):1522-5	Inappropriate study design
488	Fealy S, Paletta GA, Jr	Femoral nerve palsy secondary to traumatic iliacus muscle hematoma: course after nonoperative management	The Journal of trauma	1999;47(6):1150-2	Inappropriate patient population
489	Fechtel SG	Patient Evaluation and General Treatment Planning	Physical Medicine and Rehabilitation Clinics of North America	2006;17(2):303-14	Inappropriate theme
490	Fediakov AG, Dreval ON, Sevast'ianov VI, Perova NV, Kuznetsov AV, Chapandze GN	[Clinico-experimental basis of application of biodegradable implants in surgical treatment of peripheral nerve lesions]	Zhurnal voprosy neirokhirurgii imeni N N Burdenko	2010(3)	Inappropriate theme
491	Felsenthal G, Mondell DL, Reischer MA, Mack RH	Forearm pain secondary to compression syndrome of the lateral cutaneous nerve of the forearm	Archives of physical medicine and rehabilitation	1984;65(3):139-41	Inappropriate theme
492	Feng X, Wu J	Study of electromyography, ultrasound and magnetic resonance imaging in idiopathic brachial plexus	Clinical Neurophysiology	2018;129(Supplement 1):e157	Inappropriate patient population
493	Ferdjallah M, Wertsch JJ	Anatomical and technical considerations in surface electromyography	Physical medicine and rehabilitation clinics of North America	1998;9(4):925-31	Inappropriate study design
494	Fernandes GRJ, Wuescher C	Neuralgic amyotrophy (NA): A case report	PM and R	2019;11(Supplement 2):S172-S3	Inappropriate study design
495	Fernandes J, Kumar S	Effect of lower limb closed kinematic chain exercises on balance in patients with chemotherapy-induced peripheral neuropathy: a pilot study	International journal of rehabilitation research Internationale Zeitschrift fur Rehabilitationsforschung Revue internationale de recherches de readaptation	2016;39(4):368-71	Inappropriate patient population
496	Fernandez J, Camuzard O, Gauci MO, Winter M	A rare cause of ulnar nerve entrapment at the elbow area illustrated by six cases: The anconeus epitrochlearis muscle	Chirurgie de la main	2015;34(6):294-9	Inappropriate study design
497	Fernández-de-Las-Peñas C, Ortega-Santiago R, De-la-Llave-Rincón AI, Cleland JA, Pareja JA, Fahandezh-Saddi-Díaz H, et al	Ultrasound-Guided Percutaneous Electrical Nerve Stimulation versus Surgery for Women with Unilateral Carpal Tunnel Syndrome: a Randomized Parallel-group Trial	European journal of pain (London, England)	2023;27(7):860‐70	Inappropriate intervention
498	Ferrante MA	Brachial plexopathies: Classification, causes, and consequences	Muscle and Nerve	2004;30(5):547-68	Inappropriate study design
499	Ferraro-Herrera AS, Kern HB, Nagler W	Autonomic dysfunction as the presenting feature of Guillain-Barre syndrome	Archives of physical medicine and rehabilitation	1997;78(7):777-9	Inappropriate patient population
500	Ferreira-Silva N, Ferreira-Dos-Santos G, Gupta S, Hunt CL, Eldrige JS, Pingree MJ, et al	Ultrasound-guided percutaneous peripheral nerve stimulation for chronic refractory neuropathic pain: a unique series	Pain manag	2023;13(1):15-24	Inappropriate study design
501	Ferrer-Pena R, Calvo-Lobo C, Gomez M, Munoz-Garcia D	Prediction Model for Choosing Needle Length to Minimize Risk of Median Nerve Puncture With Dry Needling of the Pronator Teres	Journal of manipulative and physiological therapeutics	2019;42(5):366-71	Inappropriate study design
502	Ferriby D, Stojkovic T, De Seze J, Hurtevent JF, Vermersch P	[Chronic polyradiculoneuritis disclosing sarcoidosis]	Polyradiculonevrite chronique revelatrice d'une sarcoidose	2002;158(3):357-60	Inappropriate patient population
503	Ferris JA, Taylor R	Development of dry beriberi following gastric bypass surgery due to inadequate vitamin supplementation: A case report	PM and R	2014;6(9 SUPPL 1):S209	Inappropriate study design
504	Festen-Schrier VJMM, Amadio PC	Wide Awake Surgery as an Opportunity to Enhance Clinical Research	Hand Clinics	2019;35(1):93-6	Inappropriate study design
505	Fialka V, Wickenhauser J, Engel A, Schneider B	[Sympathetic reflex dystrophy Effectiveness of physical therapy treatment of Sudeck's syndrome]	Fortschr Med	1992;110(9):146-8	Inappropriate patient population
506	Filho NAS, De Barros Freitas Dos Santos DR, Lomonaco CA, Alves PTF, Silva COA	Parsonage-turner syndrome-case report	Advances in Rheumatology	2018;58(Supplement 1)	Inappropriate study design
507	Filippiadis D, Bolotis D, Mazioti A, Tsitskari M, Charalampopoulos G, Vrachliotis T, et al	Percutaneous imaging-guided techniques for the treatment of benign neuropathic pain	Diagnostic and interventional imaging	2021;102(1):11-8	Inappropriate study design
508	Filler AG	Diagnosis and treatment of pudendal nerve entrapment syndrome subtypes: imaging, injections, and minimal access surgery	Neurosurgical focus	2009;26(2):E9	Inappropriate patient population
509	Finney KA, David L	Brachial plexus neuritis in the context of acute HIV seroconversion illness: A case report	International Journal of STD and AIDS	2012;23(2):143-4	Inappropriate study design
510	Finsterbush A, Frankl U, Mann G, Lowe J	Reflex sympathetic dystrophy of the patellofemoral joint	Orthopaedic review	1991;20(10):877-85	Inappropriate theme
511	Finsterer J	Hereditary ion channel diseases of the peripheral nervous system	Journal fur Neurologie, Neurochirurgie und Psychiatrie	2003;4(2):7-14	Inappropriate theme
512	Finsterer J, Strobl W	Presentation, etiology, diagnosis, and management of Camptocormia	European Neurology	2010;64(1):1-8	Inappropriate theme
513	Fisher MA, Gorelick PB	Entrapment neuropathies Differential diagnosis and management	Postgraduate medicine	1985;77(1):160-74	Inappropriate study design
514	Fisher MA, Langbein WE, Collins EG, Williams K, Corzine L	Physiological improvement with moderate exercise in type II diabetic neuropathy	Electromyography and clinical neurophysiology	2007;47(1):23-8	Inappropriate patient population
515	Fishman LM, Konnoth C, Rozner B	Botulinum neurotoxin type B and physical therapy in the treatment of piriformis syndrome: a dose-finding study	American journal of physical medicine & rehabilitation	2004;83(1):42-3	Inappropriate theme
516	Fishman LM, Wilkins AN, Rosner B	Electrophysiologically identified piriformis syndrome is successfully treated with incobotulinum toxin a and physical therapy	Muscle & nerve	2017;56(2):258-63	Inappropriate intervention
517	Fishman SM, Caneris OA, Bandman TB, Audette JF, Borsook D	Injection of the piriformis muscle by fluoroscopic and electromyographic guidance	Regional anesthesia and pain medicine	1998;23(6):554-9	Inappropriate theme
518	Flax HJ	[The value of electromyography in the diagnosis and treatment of peripheral neural lesions]	El valor de la electromiografia en el diagnostico y tratamiento de las lesiones nerviosas perifericas	1978;70(5):152-7	Inappropriate study design
519	Florczynski M, Paul R, Leroux T, Baltzer H	Prevention and Treatment of Nerve Injuries in Shoulder Arthroplasty	The Journal of bone and joint surgery American volume	2021;103(10):935-46	Inappropriate study design
520	Flynn LS, Wright TW, King JJ	Quadrilateral space syndrome: a review	Journal of shoulder and elbow surgery	2018;27(5):950-6	Inappropriate study design
521	Fogli B, Corthout N, Kerstens A, Bosse F, Klimaschewski L, Munck S, et al	Imaging axon regeneration within synthetic nerve conduits	Scientific reports	2019;9(1):10095	Inappropriate theme
522	Foo EC, Al-Samak A, Lwin KK, Thura M, Tun SZ	Unusual Presentation of Hereditary Neuropathy with Liability to Pressure Palsies (Hnpp)	Journal of Neurology, Neurosurgery and Psychiatry	2022;93(9):73	Inappropriate patient population
523	Fortanier E, Ogier AC, Delmont E, Lefebvre MN, Viout P, Guye M, et al	Quantitative assessment of sciatic nerve changes in Charcot-Marie-Tooth type 1A patients using magnetic resonance neurography	European journal of neurology	2020;27(8):1382-9	Inappropriate patient population
524	Fowler IM, Tucker AA	Reply to Dr Bhatia	Regional anesthesia and pain medicine	2014;39(4):352-3	Inappropriate study design
525	Fowler IM, Tucker AA, Mendez RJ	Treatment of meralgia paresthetica with ultrasound-guided pulsed radiofrequency ablation of the lateral femoral cutaneous nerve	Pain practice : the official journal of World Institute of Pain	2012;12(5):394-8	Inappropriate theme
526	Fowler IM, Tucker AA, Weimerskirch BP, Moran TJ, Mendez RJ	A randomized comparison of the efficacy of 2 techniques for piriformis muscle injection: ultrasound-guided versus nerve stimulator with fluoroscopic guidance	Regional anesthesia and pain medicine	2014;39(2):126‐32	Inappropriate theme
527	Franklin AD, Cierny GB, Luckett TR	Interventional and multimodal pain rehabilitation in a child with meralgia paresthetica	Journal of clinical anesthesia	2016;33:456-9	Inappropriate patient population
528	Franssen H, Van den Bergh PYK	Nerve conduction studies in polyneuropathy: Practical physiology and patterns of abnormality	Acta Neurologica Belgica	2006;106(2):73-81	Inappropriate patient population
529	Franzini A, Ferroli P, Marras C, Broggi G	Huge epidural hematoma after surgery for spinal cord stimulation	Acta neurochirurgica	2005;147(5):565-7	Inappropriate patient population
530	Freehill MT, Shi LL, Tompson JD, Warner JJP	Suprascapular neuropathy: diagnosis and management	The Physician and sportsmedicine	2012;40(1):72-83	Inappropriate study design
531	Freeman PM, Harcourt-Brown TR, Jeffery ND, Granger N	Electrophysiologic evidence of polyneuropathy in a cat with signs of bilateral brachial plexus neuropathy	Journal of the American Veterinary Medical Association	2009;234(2):240-4	Inappropriate patient population
532	Freund W, Wunderlich AP, Stuber G, Mayer F, Steffen P, Mentzel M, et al	The role of periaqueductal gray and cingulate cortex during suppression of pain in complex regional pain syndrome	The Clinical journal of pain	2011;27(9):796-804	Inappropriate patient population
533	Frey J, Raheja D	Chronic Inflammatory Demyelinating Polyneuropathy (CIDP) manifesting in the Course of Treatment of Hodgkin's Lymphoma with Brentuximab	Neurology	2019;92(15 Supplement 1)	Inappropriate patient population
534	Friedman AH, Elias WJ, Midha R	Introduction: peripheral nerve surgery--biology, entrapment, and injuries	Neurosurgical focus	2009;26(2):E1	Inappropriate theme
535	Friedman WA	The electrophysiology of peripheral nerve injuries	Neurosurgery clinics of North America	1991;2(1):43-56	Inappropriate theme
536	Frueh FS, Laber R, Schiller A, Guidi M, Besmens IS, Calcagni M, et al	[The use of intraoperative fascicle-topographic electromyography in peripheral nerve surgery: review of the literature and clinical experience]	Die intraoperative Faszikel-topografische Elektromyografie in der peripheren Nervenchirurgie - Ubersichtsarbeit und Fallbeispiele	2021;53(6):526-33	Inappropriate study design
537	Frykman G	Fracture of the distal radius including sequelae--shoulder-hand-finger syndrome, disturbance in the distal radio-ulnar joint and impairment of nerve function A clinical and experimental study	Acta orthopaedica Scandinavica	1967:Suppl	Inappropriate theme
538	Frykman GK, Waylett J	Rehabilitation of peripheral nerve injuries	The Orthopedic clinics of North America	1981;12(2):361-79	Inappropriate theme
539	Fulton J, Williamson J, Das K, Doran M	The Phantom Menace	Journal of Neurology, Neurosurgery and Psychiatry Conference: Association of British Neurologists Annual Meeting, ABN	2016;87(12)	Inappropriate theme
540	Gabellon-Bochud I, Gerster JC	[Low backache and sciatic pain in aged persons Apropos of 59 hospitalized cases] Lombosciatalgie chez la personne agee A propos de 59 cas hospitalises	Rev Méd Suisse Romande	1990;110(4):355-60	Inappropriate study design
541	Gajeski BL, Kettner NW, Awwad EE, Boesch RJ	Neurofibromatosis type I: clinical and imaging features of Von Recklinghausen's disease	Journal of manipulative and physiological therapeutics	2003;26(2):116-27	Inappropriate patient population
542	Gallerini S, Marsili L, Bartalucci M, Marotti C, Innocenti E, Marconi R	An unusual cause of cervicobrachial pain: vertebral artery dissection	Neurological Sciences	2017;38(6):1111-3	Inappropriate patient population
543	Galm R, Frohling M, Rittmeister M, Schmitt E	Sacroiliac joint dysfunction in patients with imaging-proven lumbar disc herniation	European spine journal : official publication of the European Spine Society, the European Spinal Deformity Society, and the European Section of the Cervical Spine Research Society	1998;7(6):450-3	Inappropriate theme
544	Galtrey CM, Modarres H, Jaunmuktane Z, Brandner S, Rossor AM, Lockwood DN, et al	Leprosy in a patient infected with HIV	Practical neurology	2017;17(2):135-9	Inappropriate patient population
545	Gamble P, Stephen M, MacEwan M, Ray WZ	Serial assessment of functional recovery following nerve injury using implantable thin-film wireless nerve stimulators	Muscle & nerve	2016;54(6):1114-9	Inappropriate theme
546	Ganaha S, Lara-Velazquez M, Yoon JW, Akinduro OO, Clendenen SR, Murray PM, et al	Challenges of Managing Patients with Symptomatic Large Traumatic Cervical Pseudomeningoceles	World Neurosurgery	2018;115:128-33	Inappropriate patient population
547	Gao J-M, Yuan Y, Gong K-T, Ma X-L, Chen X	Ultrasound-Assisted Precise In Situ Decompression for Cubital Tunnel Syndrome	Orthopaedic surgery	2021;13(3):840-6	Inappropriate study design
548	Garcia-Larrea L, Peyron R	Motor cortex stimulation for neuropathic pain: From phenomenology to mechanisms	NeuroImage	2007;37 Suppl 1:S71-9	Inappropriate theme
549	Garcia-Larrea L, Peyron R, Mertens P, Laurent B, Mauguiere F, Sindou M	Functional imaging and neurophysiological assessment of spinal and brain therapeutic modulation in humans	Archives of medical research	2000;31(3):248-57	Inappropriate theme
550	Garcia-Urena MA, Vega V, Rubio G, Velasco MA	The femoral nerve in the repair of inguinal hernia: Well worth remembering	Hernia	2005;9(4):384-7	Inappropriate theme
551	Garg A, Danesh H	Neuromodulation of the Cervical Dorsal Root Ganglion for Upper Extremity Complex Regional Pain Syndrome-Case Report	Neuromodulation : journal of the International Neuromodulation Society	2015;18(8):765-8	Inappropriate study design
552	Garnero M, Ursino G, Fabbri S, Ferrara M, Tetarelli P, Viscoli C, et al	Correlation of guillain-barre syndrome and varicella-zoster infection: Description of two cases	Journal of the Peripheral Nervous System	2014;19(SUPPL 1):S15	Inappropriate study design
553	Garzon S JC, Poveda DS, Guardo LA, Garzon S A, Zaballos FH, Montero FJS, et al	Evaluation Through Transcutaneous Tissue Oximetry (Near Infrared Spectroscopy) of Spinal Cord Stimulation in Patients With Complex Regional Pain Syndrome Type I	Neuromodulation : journal of the International Neuromodulation Society	2020;23(5):698-703	Inappropriate patient population
554	Gaskin CM	Case report	Applied Radiology	2002;31(5 SUPPL):10-2	Inappropriate study design
555	Gaspar BL, Garg C, Vasishta RK, Nada R, Goyal MK	Localised SAA amyloidosis with intra-axonal intra-myelin amyloid deposits	Pathology	2017;49(1):103-5	Inappropriate theme
556	Gaudino W, Thadathil L, Weiss LD	Carbon monoxide poisoning and peripheral neuropathy: A case report	PM and R	2017;9(9 Supplement 1):S244	Inappropriate study design
557	Gaveau V, Pisella L, Priot AE, Fukui T, Rossetti Y, Pelisson D, et al	Automatic online control of motor adjustments in reaching and grasping	Neuropsychologia	2014;55(1):25-40	Inappropriate theme
558	Gebauer A, Schultz CR, Giangarra CE	Chronic exercise-induced leg pain in an athlete successfully treated with sympathetic block	The American journal of sports medicine	2005;33(10):1575-8	Inappropriate patient population
559	Geissler K, Klingner CM, Guntinas-Lichius O, Bitter T	Neuralgic amyotrophy associated with temporary vocal fold paralysis: Successful treatment by vocal fold augmentation with hyaluronic acid	Journal of Laryngology and Otology	2015;129(4):1-3	Inappropriate theme
560	Gelberman RH, Eaton R, Urbaniak JR	Peripheral nerve compression	Journal of Bone and Joint Surgery	1993;75(12):1854-78	Inappropriate theme
561	Gellrich NC	[Controversies and current status of therapy of optic nerve damage in craniofacial traumatology and surgery]	Kontroversen und aktueller Stand der Therapie von Sehnervschaden in der kraniofazialen Traumatologie und Chirurgie	1999;3(4):176-94	Inappropriate theme
562	Genc H, Karagoz A, Saracoglu M, Sert E, Erdem HR	Complex regional pain syndrome type-I after rubella vaccine	European journal of pain (London, England)	2005;9(5):517-20	Inappropriate patient population
563	Gerber A	The osteopathic orthopedic surgeon and industrial back problems	Journal of occupational medicine : official publication of the Industrial Medical Association	1972;14(11):851-3	Inappropriate theme
564	Gerstenbrand F, Kotscher E, Tilscher H	[The upper cervical syndrome (author's transl)]	Das obere Zervikalsyndrom	1974;112(6):1249-55	Inappropriate theme
565	Gezici AR, Ergun R	Spontaneous regression of a huge subligamentous extruded disc herniation: short report of an illustrative case	Acta neurochirurgica	2009;151(10):1299-300	Inappropriate study design
566	Gharib MH, Baloglu G, Osman S, Malik RA, Al Emadi S	Corneal Confocal Microscopy: A Potential Ophthalmic Imaging Biomarker of Neurodegeneration for Systemic Lupus Erythematosus	Arthritis and Rheumatology	2022;74(Supplement 9):668-9	Inappropriate patient population
567	Ghassibi MP, Ulloa-Padilla JP, Dubovy SR	Neural Tumors of the Orbit -- What Is New?	Asia-Pacific journal of ophthalmology (Philadelphia, Pa)	2017;6(3):273-82	Inappropriate patient population
568	Gholami F, Nazari H, Alimi M	Cycle Training improves vascular function and neuropathic symptoms in patients with type 2 diabetes and peripheral neuropathy: a randomized controlled trial	Experimental gerontology	2020;131:110799	Inappropriate patient population
569	Ghossain M, Mohasseb G, Dagher F, Ghossain A	[Compression of the common peroneal nerve by a synovial cyst]	Compression du nerf sciatique poplite externe par un kyste synovial	1987;33(5):412-4	Inappropriate theme
570	Gialanella B, Prometti P, Ferlucci C	Low back pain radiating to the leg: an atypical cause	La Clinica terapeutica	2013;164(5):417-20	Inappropriate study design
571	Gilbert A	[Thoracic outlet syndromes]	Syndromes de la traversee cervico-thoracobrachiale	2009;55(4-5):432-6	Inappropriate patient population
572	Gilmer-Hill HS, Kline DG	Neurogenic tumors of the cervical vagus nerve: report of four cases and review of the literature	Neurosurgery	2000;46(6):1498-503	Inappropriate study design
573	Gimbel JS, Richards P, Portenoy RK	Controlled-release oxycodone for pain in diabetic neuropathy: A randomized controlled trial	Neurology	2003;60(6):927-34	Inappropriate patient population
574	Ginanneschi F, Cioncoloni D, Bigliazzi J, Bonifazi M, Lore C, Rossi A	Sensory axons excitability changes in carpal tunnel syndrome after neural mobilization	Neurological sciences : official journal of the Italian Neurological Society and of the Italian Society of Clinical Neurophysiology	2015;36(9):1611-5	Included
575	Gitlin LN, Kales HC, Lyketsos CG	Nonpharmacologic management of behavioral symptoms in dementia	JAMA - Journal of the American Medical Association	2012;308(19):2020-9	Inappropriate patient population
576	Giza S, Litou E, Kotanidou EP, Kleisarchaki AN, Koliatos P, Tzirtzipis T, et al	Permanent damage of the sciatic nerve in an 8-year-old girl with newly diagnosed type 1 diabetes	Paediatrics and International Child Health	2020;40(1):69-71	Inappropriate patient population
577	Gluck MJ, Vijayaraghavan S, Sinclair EB, Ashraf A, Hausman MR, Cagle PJ	Detecting structural and inflammatory response after in vivo stretch injury in the rat median nerve via second harmonic generation	Journal of neuroscience methods	2018;303:68-80	Inappropriate patient population
578	Gobelet C, Meier JL, Schaffner W, Bischof-Delaloye A, Gerster JC, Burckhardt P	Calcitonin and reflex sympathetic dystrophy syndrome	Clinical rheumatology	1986;5(3):382‐8	Inappropriate patient population
579	Godby N, Strakowski JA	Electrodiagnostic manifestations of an acute bilateral postradiation lumbosacral plexopathy: A case report	PM and R	2010;2(9 SUPPL 1):S39-S40	Inappropriate study design
580	Goidenko VS	[Microacupuncture therapy of pain syndromes of the lumbosacral portion of the peripheral nervous system]	Mikroigloterapiia radikuliarnykh bolevykh sindromov poiasnichno-kresttsovogo otdela perifericheskoi nervnoi sistemy	1981;81(5):688-93	Inappropriate theme
581	Goidenko VS, Iudel'son IB, Kozlov AV, Sitel AB	[Dynamics of clinico-electromyographic indices in reflexotherapy of radicular syndromes of lumbar osteochondrosis]	Dinamika kliniko-elktromiograficheskikh pokazatelei v protsesse refleksoterapii koreshkovykh sindromov poiasnichnogo osteokhondroza	1987;87(4):524-9	Inappropriate patient population
582	Goldberg ME, Schwartzman RJ, Domsky R, Sabia M, Torjman MC	Deep cervical plexus block for the treatment of cervicogenic headache	Pain physician	2008;11(6):849-54	Inappropriate patient population
583	Goldman SM	Diabetic peripheral neuropathy and spinal stenosis: Prevalence of overlap and misdiagnosis An introductory report [2]	Diabetic Medicine	2004;21(4):394-6	Inappropriate patient population
584	Goldsmith AJ, Liteplo A, Hayes BD, Duggan N, Huang C, Shokoohi H	Ultrasound-guided transgluteal sciatic nerve analgesia for refractory back pain in the ED	The American journal of emergency medicine	2020;38(9):1792-5	Inappropriate theme
585	Goloborod'ko SAe	The Transposition of the Median Nerve for the Treatment of Carpal Tunnel Syndrome	The journal of hand surgery Asian-Pacific volume	2019;24(4):498-9	Inappropriate theme
586	Gonzalez Espinosa de Los Monteros FJ, Gonzalez-Medina G, Ardila EMG, Mansilla JR, Exposito JP, Ruiz PO	Use of Neurodynamic or Orthopedic Tension Tests for the Diagnosis of Lumbar and Lumbosacral Radiculopathies: Study of the Diagnostic Validity	International journal of environmental research and public health	2020;17(19)	Inappropriate study design
587	Gonzalez-Suarez C, NathleenDizon J, Cua R, et al.	Determination of the longitudinal median nerve mobility in different neurodynamic techniques	Hand Therapy	2016;21(1):16-24	Inappropriate patient population
588	Gorbunov FE, Sichinava NV, Vygovskaia SN, Nuvakhova MB	[Analysis of the efficacy of low-frequency pulse therapy in the combination with radon baths for the treatment of patients with different variants of the clinical course of cervical dorsopathy]	Voprosy kurortologii, fizioterapii, i lechebnoi fizicheskoi kultury	2011(6):3-6	Inappropriate patient population
589	Gorbunov FE, Turova EA, Sichinava NV	[Changes in the functional state of the neuro-muscular apparatus in patients with distal diabetic polyneuropathies after treatment with interference currents and "yellow" turpentine baths]	Izmenenie funktsional'nogo sostoianiia nervno-myshechnogo apparata u bol'nykh s distal'nymi diabeticheskimi polinevropatiiami pri primenenii interferentsionnykh tokov i "zheltykh" skipidarnykh vann	2001(6):23-7	Inappropriate patient population
590	Gorbunov FE, Vinnikov AA, Strelkova NI, Krupennikov AI	The use of pulsed and continuous UHF electrical fields in the rehabilitation of patients with the Guillain-Barré syndrome and other peripheral myelinopathies	Zhurnal nevrologii i psikhiatrii imeni SS Korsakova	1995;95(5):22‐6	Inappropriate patient population
591	Gordon T, Amirjani N, Edwards DC, Chan KM	Brief post-surgical electrical stimulation accelerates axon regeneration and muscle reinnervation without affecting the functional measures in carpal tunnel syndrome patients	Experimental neurology	2010;223(1):192‐202	Inappropriate intervention
592	Gordon T, Brushart TM, Amirjani N, Chan KM	The potential of electrical stimulation to promote functional recovery after peripheral nerve injury--comparisons between rats and humans	Acta neurochirurgica Supplement	2007;100:3‐11	Inappropriate patient population
593	Gorig E, Struppler A	[Electrophysiologic diagnosis of peripheral nerve lesions]	Elektrophysiologische Diagnostik bei peripheren Nervenlasionen	1991;34(1):18-31	Inappropriate theme
594	Gosk J, Gutkowska O, Urban M, Martynkiewicz J, Bak M, Ziolkowski P	Benign nerve tumours of the hand (excluding wrist)	Archives of orthopaedic and trauma surgery	2015;135(12):1763-9	Inappropriate theme
595	Gospodinoff A, Nicolazzo F, Salvini S, Gospodinoff L	[Calcitonin in the treatment of algodystrophic syndromes]	La calcitonina nel trattamento delle sindromi algodistrofiche	1985;113(5):357-66	Inappropriate theme
596	Gossrau G, Reichmann H, Sabatowski R	[Elektrophysiological methods as diagnostic tools in pain therapy]	Elektrophysiologische Messverfahren in der Schmerztherapie	2008;22(4):471-1	Inappropriate theme
597	Gozon B, Chu J, Schwartz I	Lumbosacral radiculopathic pain presenting as groin and scrotal pain: pain management with twitch-obtaining intramuscular stimulation A case report and review of literature	Electromyography and clinical neurophysiology	2001;41(5):315-8	Inappropriate study design
598	Graeber MC, Lucas AB	Management of pregnancy related carpal tunnel syndrome	Journal of the Mississippi State Medical Association	2000;41(11):790-1	Inappropriate theme
599	Grant AM, Miller DW, Strakowski JA	High-frequency ultrasound assessment of post-COVID 19 neuralgic amyotrophy: A case report	PM and R	2021;13:S195-S6	Inappropriate study design
600	Grant GA, Goodkin R, Kliot M	Evaluation and surgical management of peripheral nerve problems	Neurosurgery	1999;44(4):825-40	Inappropriate theme
601	Grant GA, Goodkin R, Maravilla KR, Kliot M	MR neurography: Diagnostic utility in the surgical treatment of peripheral nerve disorders	Neuroimaging Clinics of North America	2004;14(1):115-33	Inappropriate theme
602	Grapperon J, Trousset A, Jaubert D	[Central and peripheral nervous system motor conduction rate in HIV infection]	Vitesses de conduction nerveuses motrices centrales et peripheriques dans l'infection par le VIH	1993;22(28):1302-6	Inappropriate patient population
603	Grasland A, Pouchot J	[Algodystrophy]	Algodystrophie	2001;51(20):2263-9	Inappropriate patient population
604	Graves JM, Fulton-Kehoe D, Martin DP, Jarvik JG, Franklin GM	Factors associated with early magnetic resonance imaging utilization for acute occupational low back pain: a population-based study from Washington State workers' compensation	Spine	2012;37(19):1708-18	Inappropriate patient population
605	Grayson M	Pain	Nature	2016;535(7611):S1	Inappropriate theme
606	Greenwood AJ, Rees-Lee JE, Lee S	Bilateral carpal tunnel syndrome in a 7-year-old girl with Hurler's syndrome	European Journal of Plastic Surgery	2010;33(4):225-6	Inappropriate patient population
607	Gregory NS, Terkawi AS, Prabhakar NK, Tran JV, Salmasi V, Hah JM	Peripheral Nerve Stimulation for Pudendal Neuralgia: A Technical Note	Pain medicine (Malden, Mass)	2020;21(Suppl 1):S51-S5	Inappropriate study design
608	Greisen O	Vestibular neuronitis: a follow-up study of 16 patients	The Journal of laryngology and otology	1974;88(8):741-7	Inappropriate patient population
609	Griffin C, Mochal-King CA, Grissett GP, Shores A	Suprascapular nerve decompression for treatment of neuropathy in a bucking bull	Journal of the American Veterinary Medical Association	2019;255(5):591-4	Inappropriate theme
610	Griffiths RD, Hall JB	Intensive care unit-acquired weakness	Critical care medicine	2010;38(3):779-87	Inappropriate theme
611	Grimaud J, Vallat JM	Neurological manifestations of leprosy	Revue Neurologique	2003;159(11):979-95	Inappropriate patient population
612	Gross C, Lecocq J, Ribaud J, Vautravers P, Bareiss P	[An unusual complication of coronarography: neuralgia of the internal saphenous]	Rev Neurol (Paris)	2003;159(2):212-4	Inappropriate theme
613	Gruss P, Engelhardt F, Naumann C	[Treatment of peripheral nerve injuries]	Versorgung peripherer Nervenverletzungen	1973;68(20):651-5	Inappropriate theme
614	Gstoettner C, Mayer JA, Rassam S, Hruby LA, Salminger S, Sturma A, et al	Neuralgic amyotrophy: A paradigm shift in diagnosis and treatment	Journal of Neurology, Neurosurgery and Psychiatry	2020;91(8):879-88	Inappropriate patient population
615	Guaiquil VH, Pan Z, Karagianni N, Fukuoka S, Alegre G, Rosenblatt MI	VEGF-B selectively regenerates injured peripheral neurons and restores sensory and trophic functions	Proceedings of the National Academy of Sciences of the United States of America	2014;111(48):17272-7	Inappropriate theme
616	Gudavalli S, Kruse RA	Foraminal stenosis with radiculopathy from a cervical disc herniation in a 33-year-old man treated with flexion distraction decompression manipulation	Journal of manipulative and physiological therapeutics	2008;31(5):376-80	Inappropriate study design
617	Guieu R, Sampieri F, Pouget J, Guy B, Rochat H	Adenosine in painful legs and moving toes syndrome	Clinical neuropharmacology	1994;17(5):460-9	Inappropriate theme
618	Guldiken S, Guldiken B, Arikan E, Altun Ugur B, Kara M, Tugrul A	Complete relief of pain in acute painful diabetic neuropathy of rapid glycaemic control (insulin neuritis) with venlafaxine HCL	Diabetes, Nutrition and Metabolism - Clinical and Experimental	2004;17(4):247-9	Inappropriate patient population
619	Guney U, Wilhelm A, Wulle C	[Functional mechanisms of the proximal ulnar nerve compression syndrome]	Handchirurgie	1977;9(4):193-7	Inappropriate theme
620	Guntheroth WG, Chakmakjian S, Brena SC, Ricketts HJ, Wiederhielm CA	Posttraumatic sympathetic dystrophy Dissociation of pain and vasomotor changes	American journal of diseases of children (1960)	1971;121(6):511-4	Inappropriate patient population
621	Gupta D, Bertorini TE	Clinical approach to a patient presenting with foot drop	Journal of Clinical Neuromuscular Disease	2004;5(3):154-65	Inappropriate patient population
622	Guthikonda M, Rengachary SS, Balko MG, van Loveren H	Lipofibromatous hamartoma of the median nerve: case report with magnetic resonance imaging correlation	Neurosurgery	1994;35(1):127-32	Inappropriate study design
623	Guven ME, Pazarci N	Diagnostically challenging case: Wernicke's Encephalopathy following gastric by-pass surgery and late onset disulfiram-induced neurotoxicity	European Journal of Neurology	2019;26(Supplement 1):928-9	Inappropriate study design
624	Guzelkucuk U, Skempes D, Kumnerddee W	Common peroneal nerve palsy caused by compression stockings after surgery	American journal of physical medicine & rehabilitation	2014;93(7):609-11	Inappropriate patient population
625	Gybels J	Thalamic stimulation in neuropathic pain: 27 years later	Acta neurologica Belgica	2001;101(1):65-71	Inappropriate theme
626	Ha J, Shin SJP, Agarwal S	Guillain-Barre as an Initial Presentation in Newly Diagnosed HIV Patient: A Case Report	PM and R	2022;14(Supplement 1):S102	Inappropriate study design
627	Haastert K, Ying Z, Grothe C, Gomez-Pinilla F	The effects of FGF-2 gene therapy combined with voluntary exercise on axonal regeneration across peripheral nerve gaps	Neuroscience letters	2008;443(3):179-83	Inappropriate theme
628	Hachisuka A, Matsushima Y, Hachisuka K, Saeki S	A Case of Apoplexy Attack-Like Neuropathy due to Hereditary Neuropathy with Liability to Pressure Palsies in a Patient Diagnosed with Chronic Cerebral Infarction	Journal of stroke and cerebrovascular diseases : the official journal of National Stroke Association	2016;25(6):e83-5	Inappropriate study design
629	Haddad N, Chebil M, Khorbi A, Gharsalli A, Kanoun ML, Benmaitigue M, et al	[Distal radius anterior marginal fractures treated with anterior plating Mid-term results]	Rev Chir Orthop Reparatrice Appar Mot	2004;90(4):329-36	Inappropriate theme
630	Hadden RDM, Collins MP	Peripheral nerve involvement in vasculitis	Nephron	2015;129(Supplement 2):16-8	Inappropriate patient population
631	Hadlow AT, Devane P, Nicol RO	A selective treatment approach to supracondylar fracture of the humerus in children	Journal of pediatric orthopedics	1996;16(1):104-6	Inappropriate patient population
632	Hagan RR, Ricci JA, Eberlin KR	Novel Surgical Approach for Decompression of the Scalene Triangle in Neurogenic Thoracic Outlet Syndrome	Journal of reconstructive microsurgery	2018;34(5):315-20	Inappropriate patient population
633	Hagiwara Y, Sonoki K, Natsume Y, Nakamura T, Yoshida R	Three Cases of Tremor Caused by Neuropathy with Chronic Venous Insufficiency	Journal of the Peripheral Nervous System	2023;28(Supplement 1):S21	Inappropriate study design
634	Hahne AJ, Ford JJ	Functional restoration for a chronic lumbar disk extrusion with associated radiculopathy	Physical therapy	2006;86(12):1668-80	Inappropriate patient population
635	Haider N, Mekasha D, Chiravuri S, Wasserman R	Pulsed radiofrequency of the median nerve under ultrasound guidance	Pain physician	2007;10(6):765-70	Inappropriate theme
636	Hainline B	Neuropathic Pain: Mind-body Considerations	Neurologic Clinics	2011;29(1):19-33	Inappropriate theme
637	Hajjaj I, Dehbi S, Naji Y, Kissani N, Essaadouni L	[Myeloradicular involvement in lupus]	L'atteinte myeloradiculaire dans le lupus	2014;170(2):140-1	Inappropriate patient population
638	Hak Chung Y, Ju H, Joon Kim B	TH-260 Clinical and Electrophysiological Features of Idiopathic Chronic Immune Sensory Polyneuropathy	Clinical Neurophysiology	2022;141(Supplement):S169	Inappropriate patient population
639	Hakimi K, Spanier D	Electrodiagnosis of Cervical Radiculopathy	Physical Medicine and Rehabilitation Clinics of North America	2013;24(1):1-12	Inappropriate patient population
640	Haldane C, Bhola-Reebye S, Reebye R	Neurological complications in the post-COVID lung transplant population	Neurorehabilitation and Neural Repair	2023;37(5):NP109	Inappropriate patient population
641	Halidou Idrissa AR, Nassar NK, Saadia SJ	Rheumatological Manifestations of Diabetes	Aging Clinical and Experimental Research	2022;34(Supplement 1):S216-S7	Inappropriate patient population
642	Hall K, Schmidt U, Schmidhammer R	IMF-Therapy (Intention controlled Myo-Feedback)--an innovative method in the treatment of peripheral nerve lesions	Acta neurochirurgica Supplement	2007;100:155-9	Inappropriate theme
643	Halvorsen M, Falla D, Gizzi L, Harms-Ringdahl K, Peolsson A, Dedering Å	Short- and long-term effects of exercise on neck muscle function in cervical radiculopathy: a randomized clinical trial	Journal of rehabilitation medicine	2016;48(8):696‐704	Inappropriate patient population
644	Hama A, Yano M, Sotogawa W, Fujii R, Awaga Y, Natsume T, et al	Pharmacological modulation of brain activation to non-noxious stimulation in a cynomolgus macaque model of peripheral nerve injury	Molecular Pain	2021;17	Inappropriate theme
645	Hamdi MF, Aloui I, Allagui M	[Ulnar nerve compression at the elbow and heterotopic ossification: a report of five cases]	Neurochirurgie	2010;56(4):340-3	Inappropriate study design
646	Hampton GH	Therapeutic footwear for the insensitive foot	Physical therapy	1979;59(1):23-9	Inappropriate patient population
647	Han Z, Li X, Liu Z, Bai M, Zhao Z, Wang J	The study on the clinical effectiveness and safety of traditional Chinese medicine acupoint catgut embedding guided by musculoskeletal ultrasound in the treatment of nerve root sciatica: A protocol for systematic review and meta-analysis of randomized controlled trials	Medicine	2021;100(13):e25387	Inappropriate study design
648	Hanel W, Ambrosch A, Lobmann R	The diabetic foot	Diabetologie und Stoffwechsel	2009;4(3):R33-R52	Inappropriate patient population
649	Haninec P, Mencl L, Bacinsky P, Kaiser R	Serious axillary nerve injury caused by subscapular artery compression resulting from use of backpacks	Journal of neurological surgery Part A, Central European neurosurgery	2013;74 Suppl 1:e225-8	Inappropriate patient population
650	Hannula A, Miettinen L, Lampainen K, Ryhanen J, Torkki P, Hulkkonen S	Cost of surgical treatment for ulnar nerve entrapment in Finland, 2011-2015: a registry-based cost description study	BMJ Open	2023;13(6):e068964	Inappropriate study design
651	Haque R, Winfree CJ	Transforaminal nerve root stimulation: A technical report	Neuromodulation	2009;12(3):254-7	Inappropriate study design
652	Hara Y, Nishiura Y, Ochiai N, Sharula, Nakajima Y, Kubota S, et al	New treatment for peripheral nerve defects: Reconstruction of a 2cm, monkey median nerve gap by direct lengthening of both nerve stumps	Journal of Orthopaedic Research	2012;30(1):153-61	Inappropriate theme
653	Harbo T, Markvardsen LK, Hellfritzsch MB, Severinsen K, Nielsen JF, Andersen H	Neuromuscular electrical stimulation in early rehabilitation of Guillain-Barre syndrome: A pilot study	Muscle & nerve	2019;59(4):481-4	Inappropriate patient population
654	Hardy TA, Lee AW, Yiannikas C, Chen CS, Reddel SW	Extensive Postradiation Ocular and Diffuse Cranial Neuromyotonia Mimicking Myasthenia Gravis	The neurologist	2016;21(5):79-82	Inappropriate patient population
655	Harhaus L, Neubrech F, Hirche C, Schilling T, Kohler H, Mayr A, et al	[Complex regional pain syndrome following distal fractures of the radius : Epidemiology, pathophysiological models, diagnostics and therapy]	Unfallchirurg	2016;119(9):732-41	Inappropriate study design
656	Hari G, Skeik N	Digital ischemia in Behcet's disease: case-based review	Rheumatology international	2020;40(1):137-43	Inappropriate study design
657	Harif V	[Algodystrophy of the lower limbs]	Phlebologie	1974;27(1):47-60	Inappropriate patient population
658	Harila-Saari AH, Vainionpaa LK, Kovala TT, Tolonen EU, Lanning BM	Nerve lesions after therapy for childhood acute lymphoblastic leukemia	Cancer	1998;82(1):200-7	Inappropriate patient population
659	Harpman JA	Inverted caloric nystagmus	Eye, ear, nose & throat monthly	1974;53(4):143-7	Inappropriate patient population
660	Harris AHS, Meerwijk EL, Ding Q, Trickey AW, Finlay AK, Schmidt EM, et al	Testing proposed quality measures for treatment of carpal tunnel syndrome: feasibility, magnitude of quality gaps, and reliability	BMC health services research	2020;20(1):861	Inappropriate study design
661	Hartig F, Ross M, Dammeier NM, Fedtke N, Heiling B, Axer H, et al	Nerve Ultrasound Predicts Treatment Response in Chronic Inflammatory Demyelinating Polyradiculoneuropathy-a Prospective Follow-Up	Neurotherapeutics : the journal of the American Society for Experimental NeuroTherapeutics	2018;15(2):439-51	Inappropriate patient population
662	Hartley L, Ranjan R	Evaluation of the floppy infant	Paediatrics and Child Health (United Kingdom)	2015;25(11):498-504	Inappropriate patient population
663	Hashizume K, Fujiwara A, Watanabe K, Kamihara M, Iwasaki S, Yamagami H	A Prospective Comparison of CT-Epidurogram Between Th1-Transforaminal Epidural Injection and Th1/2-Parasagittal Interlaminar Epidural Injection for Cervical Upper Limb Pain	Pain physician	2019;22(2):165‐76	Inappropriate patient population
664	Haslbeck M	Diabetic Neuropathies (Part 1): Diagnosis and Therapy	MMW-Fortschritte der Medizin	2010;152(4):39-42	Inappropriate patient population
665	Hassan A, Mateen FJ, Coon EA, Ahlskog JE	Painful legs and moving toes syndrome: A 76-patient case series	Archives of Neurology	2012;69(8):1032-8	Inappropriate study design
666	Hassanien M, Saad Y, Alawamy A, Khalifa WA, Abdelkarem D	Efficacy and safety of platelet rich plasma peri-neural injection in treatment of diabetic neuropathy: double blind randomized controlled trial	Annals of the Rheumatic Diseases	2017;76(Supplement 2):1384	Inappropriate patient population
667	Hatzenbuehler J	Peripheral Nerve Injury	Current sports medicine reports	2015;14(5):356-7	Inappropriate theme
668	Haussmann P, Patel MR	Intraepineurial constriction of nerve fascicles in pronator syndrome and anterior interosseous nerve syndrome	Orthopedic Clinics of North America	1996;27(2):339-44	Inappropriate theme
669	Hay AK, McDougall A, Hinstridge P, Rajakuldendran S, Yoong W	Prolonged brachial plexus neuropathy: A rare complication following protracted endometriosis surgery in Lloyd-Davies position	BMJ Case Reports	2021;14(11):e243408	Inappropriate patient population
670	He A, Xie D, Qu B, Cai X, Kong Q, Yang L, et al	Comparison between cervical disc arthroplasty and conservative treatment for patients with single level cervical radiculopathy at C5/6	International journal of surgery (London, England)	2018;54(Pt A):124-8	Inappropriate patient population
671	He H, Liu QN, Wang HF, Hou MQ	Prostaglangin E1 and Danshen in treating diabetic peripheral neuropathy in the elderly	Chinese Journal of Clinical Rehabilitation	2003;7(18):2561-2	Inappropriate patient population
672	He J, Chao T, Kline D, Niu N	Possible clinical triads in the patients with lumbosacral radiculopathy	PM and R	2011;3(10 SUPPL 1):S252	Inappropriate patient population
673	He TH	Effects of Zhenyuan capsule in ameliorating the symptoms of aching and numbness of limbs in diabetic patients evaluated by nerve conduction velocity	Chinese Journal of Clinical Rehabilitation	2005;9(33):16-7	Inappropriate patient population
674	He Y, Li Y, Li J, Zhang Y, Li N	Analysis of the Most-Cited Systematic Review or Meta-Analysis in Acupuncture Research	Evidence-based Complementary and Alternative Medicine	2021;2021:3469122	Inappropriate study design
675	He Y, Wu Q, Xu Z, Wang Q, Wang W, Li D, et al	Hereditary neuropathy with liability to pressure palsy: An investigation in a rare and large chinese family	European Neurology	2012;68(5):322-8	Inappropriate patient population
676	Head LK, Wolff G, Boyd KU	Reinnervation of Extrinsic Finger Flexors and Brachioradialis 22 and 36 Months Following Traumatic Pan-Brachial Plexopathy: A Case Report	The journal of hand surgery Asian-Pacific volume	2019;24(1):118-22	Inappropriate study design
677	Hecht M, Heuss D, Hilz MJ	[Diagnosis and treatment of polyneuropathy: what can the family doctor do?]	MMW Fortschr Med	2003;145 Suppl 2:81-5	Inappropriate patient population
678	Heebner ML, Roddey TS	The effects of neural mobilization in addition to standard care in persons with carpal tunnel syndrome from a community hospital	Journal of hand therapy	2008;21(3):229‐40; quiz 41	Inappropriate outcomes
679	Hegarty D, Goroszeniuk T	Peripheral nerve stimulation of the thoracic paravertebral plexus for chronic neuropathic pain	Pain physician	2011;14(3):295-300	Inappropriate patient population
680	Heim D, Herkert F, Hess P, Regazzoni P	Surgical treatment of humeral shaft fractures--the Basel experience	The Journal of trauma	1993;35(2):226-32	Inappropriate theme
681	Henshaw DS, Kittner SL, Jaffe JD	Ultrasound-Guided Continuous Superficial Radial Nerve Block for Complex Regional Pain Syndrome	Journal of pain & palliative care pharmacotherapy	2016;30(2):118-23	Inappropriate patient population
682	Henshaw DS, O'Rourke L, Weller RS, Russell GB, Freischlag JA	Utility of the Pectoral Nerve Block (PECS II) for Analgesia Following Transaxillary First Rib Section	Annals of vascular surgery	2021;74:281-6	Inappropriate theme
683	Herbison GJ	The aged patient with a peripheral neuropathy	Geriatrics	1970;25(3):108-24	Inappropriate theme
684	Hernandez Villullas JA, Arias Pardo AI, Otero Villaverde S, Barrueco Egido JR	Isolated axillary nerve neuropathy Case report	Annals of Physical and Rehabilitation Medicine	2014;57(SUPPL 1):e104	Inappropriate study design
685	Hernando MF, Cerezal L, Perez-Carro L, Abascal F, Canga A	Deep gluteal syndrome: anatomy, imaging, and management of sciatic nerve entrapments in the subgluteal space	Skeletal radiology	2015;44(7):919-34	Inappropriate theme
686	Herregodts P, Stadnik T, De Ridder F, D'Haens J	Cortical stimulation for central neuropathic pain: 3-D surface MRI for easy determination of the motor cortex	Acta neurochirurgica Supplement	1995;64:132-5	Inappropriate theme
687	Herskovitz S, Strauch B, Gordon MJ	Shiatsu massage-induced injury of the median recurrent motor branch	Muscle & nerve	1992;15(10):1215	Inappropriate theme
688	Hertel R, Jakob RP	Static external fixation of the wrist	Hand clinics	1993;9(4):567-75	Inappropriate theme
689	Heruth M, Huhle D, Boeckler D, Holinski-Feder E	Hereditary neuralgic Amyotrophy-a case report of an affected family	Neuropediatrics	2013;44(2)	Inappropriate patient population
690	Hezel JP, Cruz ES	Levamisole-induced transient neuropathy: A case report	PM and R	2011;3(10 SUPPL 1):S292	Inappropriate study design
691	Hiers RH, Long D, North RB, Oaklander AL	Hiding in plain sight: a case of Tarlov perineural cysts	The journal of pain	2010;11(9):833-7	Inappropriate patient population
692	Hill PG	Low back pain	The New England journal of medicine	2001;344(21):1644-5	Inappropriate theme
693	Hines K, Graf E, Liu D, Freischlag JA	The rare case of cervical rib fusion to the second rib	Annals of vascular surgery	2014;28(3):742e5-8	Inappropriate study design
694	Hirabayashi H, Takahashi J, Hashidate H, Ogihara N, Tashiro A, Misawa H, et al	Characteristics of L3 nerve root radiculopathy	Surgical neurology	2009;72(1):36-40	Inappropriate patient population
695	Hirayama J, Yamagata M, Takahashi K, Moriya H	Effect of noxious electrical stimulation of the peroneal nerve on stretch reflex activity of the hamstring muscle in rats: possible implications of neuronal mechanisms in the development of tight hamstrings in lumbar disc herniation	Spine	2005;30(9):1014-8	Inappropriate patient population
696	Hirner A, Haring R, Gortz G	[Thoracic outlet syndrome Current state of diagnosis and therapy]	Med Welt	1981;32(16):626-32	Inappropriate study design
697	Hirofuji S, Yokota A, Ohno K, Kinoshita M, Neo M	Role of sodium channels in recovery of sciatic nerve-stretch injury in rats	Muscle & nerve	2014;50(3):425-30	Inappropriate patient population
698	Hirsh LF, Thanki A	The thoracic outlet syndrome Meeting the diagnostic challenge	Postgraduate medicine	1985;77(1):197-206	Inappropriate patient population
699	Hlioui L, Zouari R, Ben Mohamed D, Saied MZ, Ketata J, Nabli F, et al	N-Hexane neuropathy: from addiction to disability!	European Psychiatry	2023;66(Supplement 1):S665	Inappropriate theme
700	Ho C-Y, Lin H-C, Lee Y-C, Chou L-W, Kuo T-W, Chang H-W, et al	Clinical effectiveness of acupuncture for carpal tunnel syndrome	The American journal of Chinese medicine	2014;42(2):303-14	Inappropriate intervention
701	Hodges DL, McGuire TJ	Burning and pain after injury Is it causalgia or reflex sympathetic dystrophy?	Postgraduate medicine	1988;83(2):185-92	Inappropriate theme
702	Hofmann UK, Keller RL, von Bernstorff M, Walter C, Mittag F	Predictability of the effects of epidural injection in lumbar spinal stenosis by assessment of lumbar MRI scans	Journal of back and musculoskeletal rehabilitation	2020;33(4):613-21	Inappropriate theme
703	Hogue RE	Compression of the deep palmar branch of the ulnar nerve A case report	Physical therapy	1985;65(2):203-5	Inappropriate study design
704	Hoit G, Farag J, Whelan DB	Neurologic Assessment and Management of the Multiple Ligament Injured Knee: A Review and Synthesis of Current Evidence	The journal of knee surgery	2020;33(4):339-45	Inappropriate study design
705	Hojsted J, Kurita GP, Kendall S, Lundorff L, Pimenta CAM, Sjogren P	Non-analgesic effects of opioids: The cognitive effects of opioids in chronic pain of malignant and non-malignant origin An update	Current Pharmaceutical Design	2012;18(37):6116-22	Inappropriate study design
706	Holland NR, Lukaczyk TA, Riley LH, 3rd, Kostuik JP	Higher electrical stimulus intensities are required to activate chronically compressed nerve roots Implications for intraoperative electromyographic pedicle screw testing	Spine	1998;23(2):224-7	Inappropriate patient population
707	Holland TJ	Utilizing the reaction of degeneration test for individuals with focal paralysis	Journal of Brachial Plexus & Peripheral Nerve Injury	2012;7(1):6-11	Inappropriate theme
708	Hollis Caffee H	Treatment of diabetic neuropathy by decompression of the posterior tibial nerve	Plastic and reconstructive surgery	2000;106(4):813-5	Inappropriate patient population
709	Hollister AM, Simoncini A, Sciuk A, Jordan J	High frequency ultrasound evaluation of traumatic peripheral nerve injuries	Neurological research	2012;34(1):98-103	Inappropriate study design
710	Holzgrefe RE, Wagner ER, Singer AD, Daly CA	Imaging of the Peripheral Nerve: Concepts and Future Direction of Magnetic Resonance Neurography and Ultrasound	Journal of Hand Surgery	2019;44(12):1066-79	Inappropriate theme
711	Honet JC, Puri K	Cervical radiculitis: treatment and results in 82 patients	Archives of physical medicine and rehabilitation	1976;57(1):12-6	Inappropriate study design
712	Hong BY, Ko YJ, Kim HW, Lim SH, Cho YR, Lee JI	Intrapartum obturator neuropathy diagnosed after cesarean delivery	Archives of gynecology and obstetrics	2010;282(3):349-50	Inappropriate patient population
713	Hong CH, Lee YK, Won SH, Lee DW, Moon SI, Kim WJ	Tarsal tunnel syndrome caused by an uncommon ossicle of the talus: A case report	Medicine	2018;97(25):e11008	Inappropriate study design
714	Hong CZ, Long HA, Kanakamedala RV, Chang YM, Yates L	Splinting and local steroid injection for the treatment of ulnar neuropathy at the elbow: Clinical and electrophysiological evaluation	Archives of Physical Medicine and Rehabilitation	1996;77(6):573-7	Inappropriate study design
715	Hong M-J, Kim Y-D, Park J-K, Hong H-J	Management of pudendal neuralgia using ultrasound-guided pulsed radiofrequency: a report of two cases and discussion of pudendal nerve block techniques	Journal of anesthesia	2016;30(2):356-9	Inappropriate study design
716	Honma K	[Diabetes mellitus and orthostatic intolerance]	Nihon rinsho Japanese journal of clinical medicine	2005;63 Suppl 6:534-9	Inappropriate patient population
717	Horasanli B, Hasturk AE, Arikan M, Togral G, Helvacioglu F, Dagdeviren A, et al	Comparative evaluation of the electrophysiological, functional and ultrastructural effects of alpha lipoic acid and cyanocobalamin administration in a rat model of sciatic nerve injury	Journal of back and musculoskeletal rehabilitation	2017;30(5):967-74	Inappropriate patient population
718	Horment-Lara G, Cruz-Montecinos C, Nunez-Cortes R, Letelier-Horta P, Henriquez-Fuentes L	Onset and maximum values of electromyographic amplitude during prone hip extension after neurodynamic technique in patients with lumbosciatic pain: A pilot study	Journal of bodywork and movement therapies	2016;20(2):316-23	Inappropriate outcomes
719	Horn AE	Physical therapy diagnostic process in a hospital inpatient with lateral canal benign paroxysmal positional vertigo and vestibular hypofunction	Journal of Acute Care Physical Therapy	2016;7(1):5-15	Inappropriate patient population
720	Horner L, Edelsohn L, Gakhal M	Yoga induced acute ulnar nerve compression by a ganglion cyst in Guyon's canal	Delaware medical journal	2013;85(12):369-73	Inappropriate patient population
721	Horng Y-S, Hsieh S-F, Lin M-C, Chang Y-W, Lee K-C, Liang H-W	Ultrasonographic median nerve changes under tendon gliding exercise in patients with carpal tunnel syndrome and healthy controls	Journal of hand therapy : official journal of the American Society of Hand Therapists	2014;27(4):317-24	Inappropriate study design
722	Horng YS, Hsieh SF, Tu YK, Lin MC, Horng YS, Wang JD	The comparative effectiveness of tendon and nerve gliding exercises in patients with carpal tunnel syndrome: a randomized trial.	Am J Phys Med Rehabil	2011 Jun;90(6):435-42	Inappropriate outcomes
723	Hoskins WT, Pollard HP, McDonald AJ	Quadrilateral space syndrome: a case study and review of the literature	British journal of sports medicine	2005;39(2):e9	Inappropriate study design
724	Hotta N, Koh N, Sakakibara F, Nakamura J, Hamada Y, Wakao T, et al	Effect of propionyl-L-carnitine on motor nerve conduction, autonomic cardiac function, and nerve blood flow in rats with streptozotocin-induced diabetes: comparison with an aldose reductase inhibitor	The Journal of pharmacology and experimental therapeutics	1996;276(1):49-55	Inappropriate patient population
725	Howorth MB	MANAGEMENT OF PROBLEMS OF THE LUMBOSACRAL SPINE	The Journal of bone and joint surgery American volume	1963;45:1487-508	Inappropriate theme
726	Hrkovic M, Lazovic M, Nikolic D, Nikcevic L, Ilic-Stojanovic O, Filipovic T	Functional status measured by Levine questionnaire in surgically and conservatively treated patients with carpal tunnel syndrome regarding nerve conduction studies	Annali italiani di chirurgia	2016;87:247-51	Inappropriate intervention
727	Hsieh LF, Liaw ES, Cheng HY, Hong CZ	Bilateral femoral neuropathy after vaginal hysterectomy	Archives of physical medicine and rehabilitation	1998;79(8):1018-21	Inappropriate patient population
728	Hsu ES	Myofascial Pain Syndrome and Fibromyalgia	Seminars in Anesthesia, Perioperative Medicine and Pain	2003;22(3):152-8	Inappropriate patient population
729	Hsu P-C, Chiu J-W, Chou C-L, Wang J-C	Acute Radial Neuropathy at the Spiral Groove Following Massage: A Case Presentation	PM & R : the journal of injury, function, and rehabilitation	2017;9(10):1042-6	Inappropriate study design
730	Hsu PC, Liao KK, Lin KP, Chiu JW, Wu PY, Chou CL, et al	Comparison of Corticosteroid Injection Dosages in Mild to Moderate Idiopathic Carpal Tunnel Syndrome: a Randomized Controlled Trial	Archives of physical medicine and rehabilitation	2020;101(11):1857‐64	Inappropriate intervention
731	Hu J, Gui Y, Li J, Chen B, Pan Y, Liu J	[Endoscope and microscope assisted three small incisions for treatment of cubital tunnel syndrome]	Zhongguo Xiu Fu Chong Jian Wai Ke Za Zhi	2011;25(2):216-9	Inappropriate intervention
732	Huang JH, Zhang J, Zager EL	Diagnosis and treatment options for nerve sheath tumors	Expert review of neurotherapeutics	2005;5(4):515-23	Inappropriate patient population
733	Huang Y, Gao M, Li Q, Zhang X, Chen H, Li X, et al	Ultrasound-Guided Dry Needling for Trigger Point Inactivation in the Treatment of Postherpetic Neuralgia Mixed with Myofascial Pain Syndrome: a Prospective and Controlled Clinical Study	Pain Res Manag	2022;2022:2984942	Inappropriate patient population
734	Huang Y-C, Lee L-C, Lieu F-K, Fu M-Y, Chang C-W, Wang H-K	Conduction and morphological changes in wrist nerves immediately after bilateral sanding exercises in hemiparetic subjects	PM & R : the journal of injury, function, and rehabilitation	2011;3(10):933-9	Inappropriate patient population
735	Hughes RAC	Guillain-Barre syndrome	CPD Bulletin Neurology	2001;2(3):75-7	Inappropriate patient population
736	Hunter JM	Reconstruction of the transverse carpal ligament to restore median nerve gliding: The rationale of a new technique for revision of recurrent median nerve neuropathy	Hand Clinics	1996;12(2):365-78	Inappropriate theme
737	Hunter JM, Read RL, Gray R	Carpal tunnel neuropathy caused by injury: reconstruction of the transverse carpal ligament for the complex carpal tunnel syndromes	Journal of hand therapy : official journal of the American Society of Hand Therapists	1993;6(2):145-51	Inappropriate patient population
738	Huntoon MA, Burgher AH	Ultrasound-guided permanent implantation of peripheral nerve stimulation (PNS) system for neuropathic pain of the extremities: original cases and outcomes	Pain medicine (Malden, Mass)	2009;10(8):1369-77	Inappropriate study design
739	Huntoon MA, Hoelzer BC, Burgher AH, Hurdle MFB, Huntoon EA	Feasibility of ultrasound-guided percutaneous placement of peripheral nerve stimulation electrodes and anchoring during simulated movement: part two, upper extremity	Regional anesthesia and pain medicine	2008;33(6):558-65	Inappropriate study design
740	Huntoon MA, Huntoon EA, Obray JB, Lamer TJ	Feasibility of ultrasound-guided percutaneous placement of peripheral nerve stimulation electrodes in a cadaver model: part one, lower extremity	Regional anesthesia and pain medicine	2008;33(6):551-7	Inappropriate study design
741	Hurlbut HJ, Snyder HE, Vontz FK, Sumner WC	Thoracic outlet compression syndrome	The American surgeon	1972;38(8):443-7	Inappropriate patient population
742	Hurrell M	Electromyographic feedback in rehabilitation	Physiotherapy	1980;66(9):293-8	Inappropriate theme
743	Hurst RL, Hobson-Webb LD	Therapeutic Implications of Peripheral Nerve Hyperexcitability in Muscle Cramping: A Retrospective Review	Journal of Clinical Neurophysiology	2016;33(6):560-3	Inappropriate study design
744	Husain S, Kumar A, Yadav VS, Malaviya GN	Ulnar and median nerves in paucibacillary leprosy - A follow-up study of electrophysiological functions in patients before and after nerve trunk decompression	Leprosy Review	2003;74(4):374-82	Inappropriate patient population
745	Husson JL, Blouet JM, Masse A	[Entrapment syndrome of the superficial posterior sural aponeurosis]	Int Orthop	1987;11(3):245-8	Inappropriate theme
746	Hwang JS, Kim J, Kim S, Bae KJ, Lee Y, Baek GH	Diagnosis of Neurogenic Thoracic Outlet Syndrome Based on the Clinical Status	Annals of vascular surgery	2021;76:454-62	Inappropriate patient population
747	Hylands-White N, Duarte RV, Beeson P, Mayhew SD, Raphael JH	Electroencephalographic evoked pain response is suppressed by spinal cord stimulation in complex regional pain syndrome: a case report	Journal of clinical monitoring and computing	2016;30(6):845-8	Inappropriate study design
748	Iannotti JP, Ramsey ML	Arthroscopic decompression of a ganglion cyst causing suprascapular nerve compression	Arthroscopy : the journal of arthroscopic & related surgery : official publication of the Arthroscopy Association of North America and the International Arthroscopy Association	1996;12(6):739-45	Inappropriate theme
749	Ibrahim AI, Hawamdeh ZM, Alsharif AA	Evaluation of bone mineral density in children with perinatal brachial plexus palsy: effectiveness of weight bearing and traditional exercises	Bone	2011;49(3):499‐505	Inappropriate patient population
750	Ichihara K, Taguchi T, Hashida T, Ochi Y, Murakami T, Kawai S	The treatment of far-out foraminal stenosis below a lumbosacral transitional vertebra: a report of two cases	Journal of spinal disorders & techniques	2004;17(2):154-7	Inappropriate study design
751	Ida CM, Dyck PJ, Dyck PJB, Engelstad JK, Wang W, Selcen D, et al	Pediatric Nerve Biopsy Diagnostic and Treatment Utility in Tertiary Care Referral	Pediatric Neurology	2016;58:3-11	Inappropriate patient population
752	Igbokwe L, Ortega JO	Vaccination leading to denervation?	Clinical Journal of Sport Medicine	2022;32(2):e197	Inappropriate theme
753	Ijaz MJ, Karimi H, Gillani SA, Ahmad A, Chaudhary MA	Effect of median nerve neuromobilization on functional status in patients with carpal tunnel syndrome: a double blinded randomized control trial	Journal of the Pakistan Medical Association	2022;72(9):1887‐8	Inappropriate outcomes
754	Ilut S, Valcu M, Vacaras V, Fodoreanu L	Case-report of Charcot-Marie-Tooth disease in a patient with alcohol dependence	European Neuropsychopharmacology	2010;20(SUPPL 3):S223	Inappropriate study design
755	Imajo Y, Komasawa N, Fujiwara S, Minami T	Transversus abdominal plane and rectus sheath block combination for intractable anterior cutaneous nerve entrapment syndrome after severe cholecystitis	Journal of clinical anesthesia	2016;31:119	Inappropriate patient population
756	Inanir A, Toprak H, Cevik B	Is it possible to use biodex balance test as an evaluation test before emg, an invasive technique, in diabetic neuropathy patients?	Turkiye Fiziksel Tip ve Rehabilitasyon Dergisi	2013;59(SUPPL 1):304	Inappropriate patient population
757	Inoue H, Taji H, Yamada K, Iriyama C, Saito T, Kato H, et al	Dasatinib-induced reversible demyelinating peripheral neuropathy and successful conversion to nilotinib in chronic myelogenous leukemia	Internal Medicine	2020;59(19):2419-21	Inappropriate patient population
758	Inoue M, Katsumi Y, Itoi M, Hojo T, Nakajima M, Ohashi S, et al	Direct current electrical stimulation of acupuncture needles for peripheral nerve regeneration: an exploratory case series	Acupuncture in medicine : journal of the British Medical Acupuncture Society	2011;29(2):88-93	Inappropriate study design
759	Internullo G, Marcuzzi A, Busa R, Cordella C, Caroli A	Kiloh-Nevin syndrome: a clinical case of compression of the anterior interosseous nerve	La Chirurgia degli organi di movimento	1995;80(3):345-8	Inappropriate study design
760	Intiso D, Basciani M	Botulinum toxin use in neuro-rehabilitation to treat obstetrical plexus palsy and sialorrhea following neurological diseases: A review	NeuroRehabilitation	2012;31(2):117-29	Inappropriate study design
761	Ip WY, Chen PP, Lam JMK, Lee GKW, Lee WK, Li CCF, et al	Multidisciplinary management of painful diabetic peripheral neuropathy: Literature review and updated recommendation	Hong Kong Practitioner	2016;38(1):13-23	Inappropriate patient population
762	Isaacs J	Major peripheral nerve injuries	Hand clinics	2013;29(3):371-82	Inappropriate theme
763	Isakov E, Boduragin N, Korzets A, Susak Z	Reflex sympathetic dystrophy of both patellae following burns	Burns : journal of the International Society for Burn Injuries	1995;21(8):616-8	Inappropriate theme
764	Ishchuk AI	[Electrostimulation and stimulation electromyography in the complex treatment of facial neuritis with rheographic control]	Elektrostimuliatsiia i stimuliatsionnaia elektromiografiia v kompleksnom lechenii nevritov litsevogo nerva s reograficheskim kontrolem	1977;77(8):1139-42	Inappropriate patient population
765	Islam MS, Oliveira MC, Wang Y, Henry FP, Randolph MA, Park BH, et al	Extracting structural features of rat sciatic nerve using polarization-sensitive spectral domain optical coherence tomography	Journal of biomedical optics	2012;17(5):056012	Inappropriate theme
766	Ito M, Kuroda S, Shiga T, Tamaki N, Iwasaki Y	Motor cortex stimulation improves local cerebral glucose metabolism in the ipsilateral thalamus in patients with poststroke pain: case report	Neurosurgery	2011;69(2):E462-9	Inappropriate study design
767	Ito S, Sugiura T, Azami T, Sasano H, Sobue K	Spinal cord stimulation for a woman with complex regional pain syndrome who wished to get pregnant	Journal of anesthesia	2013;27(1):124-7	Inappropriate patient population
768	Ivanichev GA	[Manual therapy of secondary contractures of the facial musculature]	Manual'naia terapiia vtorichnoi kontraktury mimicheskoi muskulatury	1986;86(3):357-9	Inappropriate theme
769	Ivanichev GA, Popelianskii AI	[Manual therapy of spondylogenic lesions of the peripheral nervous system]	Manual'naia terapiia spondilogennykh porazhenii perifericheskoi nervnoi sistemy	1983;83(4):523-6	Inappropriate theme
770	Iwamoto N, Isu T, Chiba Y, Kim K, Morimoto D, Yamazaki K, et al	[Clinical feathers and treatment of peroneal nerve entrapment neuropathy]	No shinkei geka Neurological surgery	2015;43(4):309-16	Inappropriate theme
771	Izumi S, Tsubahara A	Improvement of peripheral neuropathy by testosterone in a patient with 48,XXYY syndrome	The Tokai journal of experimental and clinical medicine	2000;25(2):39-44	Inappropriate patient population
772	Jackson SM	Cervical Myelopathy in a Patient Referred for Lower Extremity Symptoms	The Journal of orthopaedic and sports physical therapy	2017;47(7):510	Inappropriate patient population
773	Jacobson MD, Plancher KD, Kleinman WB	Vitamin B6 (pyridoxine) therapy for carpal tunnel syndrome	Hand Clinics	1996;12(2):253-7	Inappropriate theme
774	Jacoby W	[Evaluation and treatment of traumatic nerve lesions]	Beurteilung und Behandlung traumatischer Nervenschadigungen	1972;50(16):757-67	Inappropriate theme
775	Jaffe JD, Henshaw DS, Nagle PC	Ultrasound-guided continuous superficial peroneal nerve block below the knee for the treatment of nerve injury	Pain practice : the official journal of World Institute of Pain	2013;13(7):572-5	Inappropriate patient population
776	Jain M, Das SS, Behera S, Tirpude A	Non-compressive postoperative cauda equina syndrome following decompression and transforaminal interbody fusion surgery	BMJ case reports	2018;11(1)	Inappropriate patient population
777	Jain S, Mannan K	The diagnosis and management of Morton's neuroma: a literature review	Foot & ankle specialist	2013;6(4):307-17	Inappropriate study design
778	Jakharia K, Henderson AG	Parsonage turner syndrome: A rare cause of dyspnea	American Journal of Respiratory and Critical Care Medicine	2021;203(9)	Inappropriate patient population
779	Jandial R, Kelly B, Chen MY	Posterior-only approach for lumbar vertebral column resection and expandable cage reconstruction for spinal metastases	Journal of neurosurgery Spine	2013;19(1):27-33	Inappropriate patient population
780	Jang J, Barrett E, Gracely JL	A Journey of Weakness through Space and Time	Journal of General Internal Medicine	2023;38(Supplement 2):S577	Inappropriate theme
781	Jang JH, Lee WY, Kim JW, Cho KR, Nam SH, Park Y	Ultrasound-Guided Selective Nerve Root Block versus Fluoroscopy-Guided Interlaminar Epidural Block versus Fluoroscopy-Guided Transforaminal Epidural Block for the Treatment of Radicular Pain in the Lower Cervical Spine: A Retrospective Comparative Study	Pain research & management	2020;2020:9103421	Inappropriate patient population
782	Jankovic D, Peng P, van Zundert A	Brief review: piriformis syndrome: etiology, diagnosis, and management	Canadian journal of anaesthesia = Journal canadien d'anesthesie	2013;60(10):1003-12	Inappropriate study design
783	Jarvik JG, Comstock BA, Kliot M, Turner JA, Chan L, Heagerty PJ, et al	Surgery versus non-surgical therapy for carpal tunnel syndrome: a randomised parallel-group trial	Lancet (london, england)	2009;374(9695):1074‐81	Inappropriate intervention
784	Jaster D	[On the cervical syndrome in degenerative changes of the cervical vertebrae]	Z Arztl Fortbild (Jena)	1965;59(17):951-5	Inappropriate theme
785	Jelk W	[A case from practice (288)]	Der Fall aus der Praxis (288)	1994;83(11):316-7	Inappropriate study design
786	Jenkins PJ, Sohaib SA, Akker S, Phillips RR, Spillane K, Wass JA, et al	The pathology of median neuropathy in acromegaly	Annals of internal medicine	2000;133(3):197-201	Inappropriate theme
787	Jennings JW	Pulsed Radiofrequency: An Additional Tool in the Armamentarium for More Effective and Durable Treatment of Sciatica	Radiology	2023;307(4):e230161	Inappropriate intervention
788	Jensen MP, Barber J, Romano JM, Hanley MA, Raichle KA, Molton IR, et al	Effects of self-hypnosis training and EMG biofeedback relaxation training on chronic pain in persons with spinal-cord injury	International journal of clinical and experimental hypnosis	2009;57(3):239‐68	Inappropriate patient population
789	Jensen OK, Nielsen CV, Sørensen JS, Stengaard-Pedersen K	Type 1 Modic changes was a significant risk factor for 1-year outcome in sick-listed low back pain patients: a nested cohort study using magnetic resonance imaging of the lumbar spine	Spine journal	2014;14(11):2568‐81	Inappropriate study design
790	Jensen OK, Nielsen CV, Stengaard-Pedersen K	One-year prognosis in sick-listed low back pain patients with and without radiculopathy Prognostic factors influencing pain and disability	Spine journal	2010;10(8):659‐75	Inappropriate study design
791	Jensen RK, Kongsted A, Kjaer P, Koes B	Diagnosis and treatment of sciatica	BMJ (Clinical research ed)	2019;367:l6273	Inappropriate study design
792	Jensen TS, Albert HB, Soerensen JS, Manniche C, Leboeuf-Yde C	Natural course of disc morphology in patients with sciatica: an MRI study using a standardized qualitative classification system	Spine	2006;31(14):1605‐12; discussion 13	Inappropriate study design
793	Jeon Y, Jin Y	Caudal block with steroid in the treatment of acute voiding dysfunction and pain caused by sacral herpes zoster: A case report	Medicine	2020;99(25):e20680	Inappropriate study design
794	Jepsen JR	Posterior interosseous neuropathy in the distal radial tunnel in a contrabassoon musician	Medical problems of performing artists	2014;29(1):23-6	Inappropriate theme
795	Jessurun W, Hillen B, Huffstadt AJ	Carpal tunnel release; postoperative care	Handchirurgie, Mikrochirurgie, plastische Chirurgie : Organ der Deutschsprachigen Arbeitsgemeinschaft fur Handchirurgie : Organ der Deutschsprachigen Arbeitsgemeinschaft fur Mikrochirurgie der Peripheren Nerven und Gefasse : Organ der V	1988;20(1):39-40	Inappropriate theme
796	Jhee WH, Oryshkevich RS, Wilcox R	Severe carpal tunnel syndrome with sparing of sensory fibers	Orthopaedic review	1986;15(2):103-6	Inappropriate theme
797	Ji F, Zhou S, Li C, Zhang Y, Xu H	Therapeutic Efficacy of Ultrasound-Guided High-Voltage Long-Duration Pulsed Radiofrequency for Pudendal Neuralgia	Neural plasticity	2021;2021:9961145	Inappropriate patient population
798	Jiang L, Ji Y, Voulalas PJ, Keaser M, Xu S, Gullapalli RP, et al	Motor cortex stimulation suppresses cortical responses to noxious hindpaw stimulation after spinal cord lesion in rats	Brain stimulation	2014;7(2):182-9	Inappropriate patient population
799	Jiang Z, Zhang H, Yu T, Du Y, Qian Z, Chang F	Musculoskeletal ultrasonography combined with electromyography in the diagnosis of massage-inducted lateral plantar nerve injury: A case report	Medicine	2020;99(28):e21130	Inappropriate study design
800	Jirasek K, Majerova R	[THERAPEUTIC EVALUATION OF REFLEX MASSAGE]	TERAPEUTICK'A HODNOTA REFLEXN'I MAS'A ZE	1965;43:40-4	Inappropriate theme
801	Johnson EW, Fletcher FR	Lumbosacral radioculopathy: review of 100 consecutive cases	Archives of physical medicine and rehabilitation	1981;62(7):321-3	Inappropriate study design
802	Johnston JA, Lyne DE	Intraneural ganglion cyst of the peroneal nerve in a four-year-old girl: a case report	Journal of pediatric orthopedics	2007;27(8):944-6	Inappropriate study design
803	Joint Task Force of the EFNS and the PNS	European Federation of Neurological Societies/Peripheral Nerve Society Guideline on management of multifocal motor neuropathy. Report of a Joint Task Force of the European Federation of Neurological Societies and the Peripheral Nerve Society - first	Journal of the Peripheral Nervous System	2010;15(4):295-301	Inappropriate study design
804	Jones RCW, Lawson E, Backonja M	Managing Neuropathic Pain	Medical Clinics of North America	2016;100(1):151-67	Inappropriate theme
805	Joo-Hee K, Eun-Jung K, Byung-Kwan S, Sanghun L, Seunghoon L, So-Young J, et al	Electroacupuncture for chemotherapy-induced peripheral neuropathy: study protocol for a pilot multicentre randomized, patient-assessor-blinded, controlled trial	Trials	2013;14(1):1-7	Inappropriate patient population
806	Joseph C, Parkash A, Chitneni A, Kalava A	ID: 205697 Femoral Peripheral Nerve Stimulator for Chronic Hip Pain With Total Hip Arthroplasty: A Case Report	Neuromodulation	2023;26(4 Supplement):S240	Inappropriate study design
807	Julius A, Lees R, Dilley A, Lynn B	Shoulder posture and median nerve sliding	BMC musculoskeletal disorders	2004;5:23	Inappropriate theme
808	Junaid I, Kwan JT, Lord RH	Femoral neuropathy in renal transplantation	Transplantation	1993;56(1):240-1	Inappropriate theme
809	Jung A	[Contemporary problems in physical medicine, functional rehabilitation, and rheumatology]	Rev Med Suisse Romande	1971;91(1):51-6	Inappropriate theme
810	Jupiter JB, Seiler IJG, Zienowicz R	Sympathetic maintained pain (causalgia) associated with a demonstrable peripheral-nerve lesion Operative treatment	Journal of Bone and Joint Surgery	1994;76(9):1376-84	Inappropriate theme
811	Juster-Switlyk K, Smith AG	Updates in diabetic peripheral neuropathy	F1000Research	2016;5:738	Inappropriate patient population
812	Justice D, Rasmussen L, Di Pietro M, Chang KWC, Murphy SL, Nelson VS, et al	Prevalence of Posterior Shoulder Subluxation in Children With Neonatal Brachial Plexus Palsy After Early Full Passive Range of Motion Exercises	PM & R : the journal of injury, function, and rehabilitation	2015;7(12):1235-42	Inappropriate patient population
813	Kachko L, Ami SB, Liberman A, Birk E, Kronenberg S	Duloxetine contributing to a successful multimodal treatment program for peripheral femoral neuropathy and comorbid 'reactive depression' in an adolescent	Pain Research and Management	2011;16(6):457-9	Inappropriate patient population
814	Kajih RN, Moore CD	Management of chemotherapy-induced peripheral neuropathy	US Pharmacist	2015;40(1):HS5-HS10	Inappropriate patient population
815	Kalchiem-Dekel O, Davidesko S, Maimon N	A 64-year old woman with right hand swelling and paresthesia	European journal of internal medicine	2015;26(10):e59-60	Inappropriate patient population
816	Kaliya-Perumal A-K, Yeh Y-C, Luo C-A, Joey-Tan K-Y	Assessment of Anteroposterior Subpedicular Approach and Oblique Scotty Dog Subpedicular Approach for Selective Nerve Root Block	Clinics in orthopedic surgery	2017;9(1):71-6	Inappropriate patient population
817	Kalkan U, Daniilidis A	Laparoscopic Diagnosis and Treatment of Obturator Nerve Entrapment Because of a Deep Infiltrating Endometriotic Nodule: A Case Report	Journal of minimally invasive gynecology	2019;26(4):766-9	Inappropriate study design
818	Kamel SR, Sadek HA, Hamed A, Sayed OA, Mahmud MH, Mohamed FA, et al	Ultrasound-guided insulin injection for carpal tunnel syndrome in type 2 diabetes mellitus patients	Clinical rheumatology	2019;38(10):2933‐40	Inappropriate patient population
819	Kamisli S, Ciftci O, Cetin A, Kaya K, Kamisli O, Celik H	Fish oil protects the peripheral and central nervous systems against cisplatin-induced neurotoxicity	Nutritional neuroscience	2014;17(3):116-26	Inappropriate patient population
820	Kang S, Singh J, Vidal Melo M, Gulur P	Spinal cord stimulation for intercostal neuralgia in a patient with implantable cardiac defibrillator and biventricular pacing	Neuromodulation : journal of the International Neuromodulation Society	2014;17(4):386-8	Inappropriate patient population
821	Kang SH, Sim WS, Park HJ, Moon JY, Seon HJ, Lee JY	Efficacy of adjuvant dexmedetomidine in supraclavicular brachial plexus block for intractable complex regional pain syndrome: A case report with a 3-year follow-up	Journal of Clinical Pharmacy and Therapeutics	2020;45(2):365-7	Inappropriate study design
822	Kanpolat Y, Al-Beyati E, Ugur HC, Akpinar G, Kahilogullari G, Bozkurt M	A curative treatment option for Complex Regional Pain Syndrome (CRPS) Type I: dorsal root entry zone operation (report of two cases)	Turkish neurosurgery	2014;24(1):127-30	Inappropriate study design
823	Kao DS, Cheng J	Peripheral neuropathy: Surgical approaches simplified for the imagers	Seminars in Musculoskeletal Radiology	2015;19(2):121-9	Inappropriate theme
824	Kaplan IB, Kolesnikova TI	[Amplitude and duration of Achilles tendon reflex in patients with radicular syndromes in lumbar osteochondrosis and its changes after health resort treatment]	Vopr Kurortol Fizioter Lech Fiz Kult	1984(3):52-4	Inappropriate theme
825	Kapural L, Mekhail N, Hayek SM, Stanton-Hicks M, Malak O	Occipital nerve electrical stimulation via the midline approach and subcutaneous surgical leads for treatment of severe occipital neuralgia: a pilot study	Anesthesia and analgesia	2005;101(1):171-contents	Inappropriate theme
826	Kara B, Gul S, Gunes AS, Mulayim S, Yesil G	A Novel Mutation of HINT1 Gene in an Adolescent Female with Axonal Neuropathy and Neuromyotonia	Journal of Pediatric Neurology	2021;19(3):180-2	Inappropriate theme
827	Kara M, Ozçakar L, Gökçay D, Ozçelik E, Yörübulut M, Güneri S, et al	Quantification of the effects of transcutaneous electrical nerve stimulation with functional magnetic resonance imaging: a double-blind randomized placebo-controlled study	Archives of physical medicine and rehabilitation	2010;91(8):1160‐5	Inappropriate theme
828	Kara M, Yalcin S, Malas FU, Tiftik T, Ozcakar L	Ultrasound imaging for the upper limb nerves in CRPS: a patient with electrical injury	Pain physician	2014;17(4):E556-7	Inappropriate theme
829	Karaahmet ÖZ, Ünlü E, Umay E, Karataş G, Çakcı A	Anterior İnterosseöz Sinir Sendromu	Journal of Physical Medicine & Rehabilitation Sciences	2013;16(1):39-42	Inappropriate theme
830	Karapovskii MI, Verkhovskii AI	[Clinical aspects and the surgical treatment of discogenic lumbosacral radiculitis]	Voen Med Zh	1980(2):64-5	Inappropriate theme
831	Karm M-H, Park JY, Kim DH, Cho H-S, Lee J-Y, Kwon K, et al	New Optimal Needle Entry Angle for Cervical Transforaminal Epidural Steroid Injections: A Retrospective Study	International journal of medical sciences	2017;14(4):376-81	Inappropriate theme
832	Karr SD	Subcalcaneal heel pain	The Orthopedic clinics of North America	1994;25(1):161-75	Inappropriate theme
833	Karras A, Jacquot C, Thervet E	Fulminant anca vasculitis	Presse Medicale	2013;42(4 PART 2):607-9	Inappropriate theme
834	Kasser JR	Percutaneous pinning of supracondylar fractures of the humerus	Instructional course lectures	1992;41:385-90	Inappropriate theme
835	Kastanis G, Kapsetakis P, Velivasakis G, Spyrantis M, Pantouvaki A	Isolated Radial Nerve Palsy as a Complication After Anterior Dislocation of the Glenohumeral Joint: A Case Report and Clinical Review	Journal of investigative medicine high impact case reports	2019;7:2324709619844289	Inappropriate study design
836	Kastler A, Attye A, Maindet C, Nicot B, Gay E, Kastler B, et al	Greater occipital nerve cryoneurolysis in the management of intractable occipital neuralgia	Journal of neuroradiology = Journal de neuroradiologie	2018;45(6):386-90	Inappropriate theme
837	Kastler A, Aubry S, Barbier-Brion B, Jehl J, Kastler B	Radiofrequency neurolysis in the management of inguinal neuralgia: preliminary study	Radiology	2012;262(2):701-7	Inappropriate theme
838	Kastler A, Aubry S, Piccand V, Hadjidekov G, Tiberghien F, Kastler B	Radiofrequency neurolysis versus local nerve infiltration in 42 patients with refractory chronic inguinal neuralgia	Pain physician	2012;15(3):237-44	Inappropriate patient population
839	Kastler A, Puget J, Tiberghien F, Pellat J-M, Krainik A, Kastler B	Dual Site Pudendal Nerve Infiltration: More than Just a Diagnostic Test?	Pain physician	2018;21(1):83-90	Inappropriate study design
840	Kastrup J, Angelo H, Petersen P	Treatment of chronic painful diabetic neuropathy with intravenous lidocaine infusion	British Medical Journal	1986;292(6514):173	Inappropriate patient population
841	Katsumata H, Okazaki S, Kawakami N	[TREATMENT OF PERIPHERAL NERVE PARALYSIS (THE EFFECT OF DRUGS ON THE HEALING PROCESS)]	Nihon Seikeigeka Gakkai zasshi	1964;38:627-9	Inappropriate theme
842	Katsuura Y, Cason G, Osborn J	Rare cause of neck pain: Tumours of the posterior elements of the cervical spine	BMJ Case Reports	2016;2016:bcr-2016-217094	Inappropriate patient population
843	Katzberg HD	Case Studies in Management of Muscle Cramps	Neurologic Clinics	2020;38(3):679-96	Inappropriate study design
844	Katzer A, Niedermauntel W-P, Rump J	[Parsonage-Turner Syndrome - Case Report]	Z Orthop Unfall	2017;155(6):705-7	Inappropriate study design
845	Keen DJ, Norman-Bruce H, Mansy S	Not so mass effect? Finding of a remarkable 'incidentaloma' in a teenager with neurofibromatosis	BMJ case reports	2018;2018	Inappropriate theme
846	Keilhoff G, Fansa H, Wolf G	Differences in peripheral nerve degeneration/regeneration between wild-type and neuronal nitric oxide synthase knockout mice	Journal of neuroscience research	2002;68(4):432-41	Inappropriate theme
847	Kele H, Kaps M	Fascicular thickening of the median nerve detected by sonography in an anterior interosseous syndrome as a brachial plexus neuritis	Clinical Neurophysiology	2014;125(4):861-3	Inappropriate patient population
848	Kelly TR	Thoracic outlet syndrome: current concepts of treatment	Annals of surgery	1979;190(5):657-62	Inappropriate patient population
849	Kent M, Upp J, Spevak C, Shannon C, Buckenmaier C, 3rd	Ultrasound-guided peripheral nerve stimulator placement in two soldiers with acute battlefield neuropathic pain	Anesthesia and analgesia	2012;114(4):875-8	Inappropriate theme
850	Kentab AY	Idiopathic brachial neuritis in children	Current Pediatric Research	2017;21(2):233-41	Inappropriate patient population
851	Keshishian JM, Smyth NP	Thoracic outlet syndrome Diagnosis and management	The Annals of thoracic surgery	1970;9(5):391-400	Inappropriate patient population
852	Kesikburun B, Eksioglu E, Akyuz EU, Demirel F, Cakci A	Femoral nerve injury after nephrectomy: A case report	Journal of back and musculoskeletal rehabilitation	2015;28(4):873-5	Inappropriate study design
853	Keskin Y, Kilic G, Taspinar O, Posul SO, Halac G, Eren F, et al	Effectiveness of home exercise in pregnant women with carpal tunnel syndrome: randomized Control Trial	JPMA The Journal of the Pakistan Medical Association	2020;70(2):202‐7	Inappropriate intervention
854	Ketz E	[Electromyography in diagnostic and therapy of peripheral nerve trauma (author's transl)]	Ther Umsch	1975;32(7):420-2	Inappropriate theme
855	Khademi S, Kordi Yoosefinejad A, Motealleh A, Rezaei I, Abbasi L, Jalli R	The sono-elastography evaluation of the immediate effects of neurodynamic mobilization technique on median nerve stiffness in patients with carpal tunnel syndrome	J Bodyw Mov Ther	2023 Oct;36:62-68	Included
856	Khademolhosseini M, Abd Rashid AH, Ibrahim S	Nerve injuries in supracondylar fractures of the humerus in children: is nerve exploration indicated? Journal of pediatric orthopedics Part B	J Pediatr Orthop B	2013;22(2):123-6	Inappropriate patient population
857	Khadilkar SV, Khade SS	Brachial plexopathy	Annals of Indian Academy of Neurology	2013;16(1):12-8	Inappropriate study design
858	Khalifa R, Craft MR, Wey AJ, Thabet AM, Abdelgawad A	Missed positional gluteal compartment syndrome in an obese patient after foot surgery: A case report	Patient Safety in Surgery	2020;14(1):35	Inappropriate study design
859	Khan AA, Rodriguez-Collazo ER, Lo E, Raja A, Yu S, Khan HA	Evaluation and Treatment of Foot Drop Using Nerve Transfer Techniques	Clinics in podiatric medicine and surgery	2021;38(1):83-98	Inappropriate theme
860	Khan KS, Andersen H	The Impact of Diabetic Neuropathy on Activities of Daily Living, Postural Balance and Risk of Falls - A Systematic Review	Journal of Diabetes Science and Technology	2022;16(2):289-94	Inappropriate study design
861	Khan U, Warriach SA	Rare case: Paraneoplastic syndrome affecting peripheral nerves, associated with anti-collapsin-response mediator protein-5 (anti-CRMP5) antibodies, as early manifestation of small cell lung cancer confined to a solitary lymph node without evidence of lung mass on routine CT thorax	BMJ Case Reports	2020;13(2):e232656	Inappropriate study design
862	Khan Z, Faller KME	Bilateral brachial plexus in the dog	Journal of Veterinary Internal Medicine	2020;34(6):3032-3	Inappropriate patient population
863	Khella SL, Frost S, Hermann GA, Leventhal L, Whyatt S, Sajid MA, et al	Hepatitis C infection, cryoglobulinemia, and vasculitic neuropathy Treatment with interferon alfa: case report and literature review	Neurology	1995;45(3 Pt 1):407-11	Inappropriate study design
864	Khodulev VI, Nechipurenko NI, Antonov IP, Arkind GD	[The electroneuromyographic study of the radial nerve: compressive ischemic neuropathy of the posterior interosseous nerve]	Zh Nevrol Psikhiatr Im S S Korsakova	2008;108(7):48-55	Inappropriate patient population
865	Kholodova NB, Ponkratova YA, Sinkin MV	[Clinical and electromyography characteristics of chemotherapy-induced polyneuropathy]	Zh Nevrol Psikhiatr Im S S Korsakova	2017;117(9):59-66	Inappropriate patient population
866	Khoo D, Carmichael SW, Spinner RJ	Ulnar nerve anatomy and compression	The Orthopedic clinics of North America	1996;27(2):317-38	Inappropriate study design
867	Kibici K, Erok B, Onat A	Drop foot secondary to a peroneal intraneural ganglion connected to the superior tibiofibular joint: A case report	Indian Journal of Neurosurgery	2021;10(2):173-8	Inappropriate study design
868	Kilcoyne A, Frenk NE, Arellano RS	Percutaneous Cryoablation of a Metastatic Right External Iliac Lymph Node with Associated Injury to the Femoral Nerve	Journal of vascular and interventional radiology : JVIR	2016;27(4):611-2	Inappropriate patient population
869	Kiliç S, Özkan F, Külcü DG, Öztürk G, Akpinar P, Aktas I	Conservative Treatment Versus Ultrasound-Guided Injection in the Management of Meralgia Paresthetica: a Randomized Controlled Trial	Pain physician	2020;23(3):253‐62	Inappropriate patient population
870	Kim CT	Monomelic peripheral neuropathy after exposure to cold weather in a diplegic cerebral palsy	PM and R	2016;8(9 Supplement):S233	Inappropriate patient population
871	Kim C-T, Strommen JA, Johns JS, Weiss JM, Weiss LD, Williams FH, et al	Neuromuscular rehabilitation and electrodiagnosis Pediatric issues	Archives of physical medicine and rehabilitation	2005;86(3 Suppl 1):S28-32	Inappropriate patient population
872	Kim DH, Jang JE, Park BK	Anatomical basis of ulnar approach in carpal tunnel injection	Pain physician	2013;16(3):E191‐8	Inappropriate study design
873	Kim DH, Kim J, Sung DH	Hourglass-like constriction neuropathy of the suprascapular nerve detected by high-resolution magnetic resonance neurography: report of three patients	Skeletal Radiology	2019;48(9):1451-6	Inappropriate study design
874	Kim E, Roh M, Kim S, Jo D	Continuous Thoracic Sympathetic Ganglion Block in Complex Regional Pain Syndrome Patients with Spinal Cord Stimulation Implantation	Pain research & management	2016;2016:5461989	Inappropriate patient population
875	Kim ED, Yoo WJ, Kim YN, Park HJ	Ultrasound-guided pulsed radiofrequency treatment of the cervical sympathetic chain for complex regional pain syndrome: A retrospective observational study	Medicine	2017;96(1):e5856	Inappropriate study design
876	Kim JE, Lee MK, Lee CH, Kang HY, Choi SS	A novel treatment for herpes zoster pain using an electrical stimulating catheter with a steering guidewire	Journal of clinical anesthesia	2017;41:46-7	Inappropriate patient population
877	Kim JH, Lee HJ, Doo SH, Yang WJ, Choi D, Kim JH, et al	Use of nanoparticles to monitor human mesenchymal stem cells transplanted into penile cavernosum of rats with erectile dysfunction	Korean journal of urology	2015;56(4):280-7	Inappropriate patient population
878	Kim K-H, Kim S-Y, Ok H-G, Kim T-K	A Staged Treatment of Symptomatic Lumbar Intraspinal Synovial Cysts	Pain physician	2019;22(5):E451-E6	Inappropriate theme
879	Kim S	A case of brain meningioma with CRPS-like symptoms	Neurorehabilitation and Neural Repair	2023;37(5):NP127	Inappropriate study design
880	Kim TU, Chang MC	Neuralgic amyotrophy: an underrecognized entity	Journal of International Medical Research	2021;49(4)	Inappropriate theme
881	Kimura J	Electrophysiological diagnosis and therapy of peripheral nerve demyelinating diseases	Nihon Naika Gakkai zasshi The Journal of the Japanese Society of Internal Medicine	1996;85(3):389-92	Inappropriate theme
882	Kingery WS, Seibel M, Date ES, Marks MP	The natural resolution of a lumbar spontaneous epidural hematoma and associated radiculopathy	Spine	1994;19(1):67-9	Inappropriate theme
883	Kirkaldy-Willis WH, Hill RJ	A more precise diagnosis for low-back pain	Spine	1979;4(2):102-9	Inappropriate theme
884	Kirschner S, Goronzy J, Storch A, Gunther KP, Hartmann A	[Avoidance, diagnostics and therapy of nerve lesions after total hip arthroplasty]	Orthopade	2011;40(6):491-9	Inappropriate theme
885	Kishima H, Saitoh Y, Oshino S, Hosomi K, Ali M, Maruo T, et al	Modulation of neuronal activity after spinal cord stimulation for neuropathic pain; H(2)15O PET study	NeuroImage	2010;49(3):2564-9	Inappropriate patient population
886	Kissoon NR, LeMahieu AM, Stoltenberg AD, Bendel MA, Lamer TJ, Watson JC, et al	Quantitative assessment of painful diabetic peripheral neuropathy after high-frequency spinal cord stimulation: a pilot study	Pain medicine (Malden, Mass)	2023;24(2 Supplementement):S41-S7	Inappropriate patient population
887	Kitada M, Murakami T, Wakao S, Li G, Dezawa M	Direct conversion of adult human skin fibroblasts into functional Schwann cells that achieve robust recovery of the severed peripheral nerve in rats	Glia	2019;67(5):950-66	Inappropriate patient population
888	Klare V	[Upper cervical syndrome, headache and physical medicine]	Oberes Zervikalsyndrom, Kopfschmerz und Physikalische Medizin	1967;19(2):103-10	Inappropriate theme
889	Klase D, Bischof A, Haendler G, Spuck S, Rasche D, Tronnier V	Peripheral nerve stimulation: lead position monitoring by reconstruction CT angiography--a technical report	Acta neurochirurgica	2009;151(6):663-7	Inappropriate study design
890	Klawonn MA, Nitu-Marquise A	Case report: fluoroquinolone induced guillain-barre syndrome	PM and R	2020;12(SUPPL 1):S120-S1	Inappropriate study design
891	Klein A	Peripheral Nerve Disease in Pregnancy	Clinical Obstetrics & Gynecology	2013;56(2):382-8	Inappropriate theme
892	Kleindienst A, Hamm B, Lanksch WR	Carpal tunnel syndrome: Staging of median nerve compression by MR imaging	Journal of Magnetic Resonance Imaging	1998;8(5):1119-25	Inappropriate theme
893	Kluge S, Langer M, Schelle T	Sonographic Diagnosis of Carpal Tunnel Syndrome	Hand clinics	2022;38(1):35-53	Inappropriate theme
894	Kobayashi S, Shizu N, Suzuki Y, Asai T, Yoshizawa H	Changes in nerve root motion and intraradicular blood flow during an intraoperative straight-leg-raising test	Spine	2003;28(13):1427-34	Inappropriate patient population
895	Koca I, Boyaci A, Tutoglu A, Ucar M, Kocaturk O	Assessment of the effectiveness of interferential current therapy and TENS in the management of carpal tunnel syndrome: a randomized controlled study	Rheumatology international	2014;34(12):1639‐45	Inappropriate intervention
896	Kocić M, Lazović M, Dimitrijević I, Mancić D, Stanković A	Evaluation of low level laser and interferential current in the therapy of complex regional pain syndrome by infrared thermographic camera	Vojnosanitetski pregled	2010;67(9):755‐60	Inappropriate patient population
897	Koekina OI, Gaidamakina AM, Volkova RP	[The possibilities for correcting interhemispheric EEG asymmetry during reflexotherapy of depressive states with pain syndromes]	Zh Nevropatol Psikhiatr Im S S Korsakova	1988;88(10):102-7	Inappropriate theme
898	Koenig RW, Schmidt TE, Heinen CPG, Wirtz CR, Kretschmer T, Antoniadis G, et al	Intraoperative high-resolution ultrasound: a new technique in the management of peripheral nerve disorders	Journal of neurosurgery	2011;114(2):514-21	Inappropriate theme
899	Kofler M, Leis AA, Valls-Sole J	Cutaneous silent periods - Part 2: Update on pathophysiology and clinical utility	Clinical neurophysiology : official journal of the International Federation of Clinical Neurophysiology	2019;130(4):604-15	Inappropriate theme
900	Koh E	Imaging of peripheral nerve causes of chronic buttock pain and sciatica	Clinical Radiology	2021;76(8):626	Inappropriate theme
901	Koh S, Nelson MD, Jr, Kovanlikaya A, Chen LS	Anterior lumbosacral radiculopathy after intrathecal methotrexate treatment	Pediatric neurology	1999;21(2):576-8	Inappropriate theme
902	Koike H, Katsuno M	Pathophysiology of Chronic Inflammatory Demyelinating Polyneuropathy: Insights into Classification and Therapeutic Strategy	Neurology and Therapy	2020;9(2):213-27	Inappropriate patient population
903	Koleva I	Efficacy of electrostimulations and peloidotherapy in case of fibular paresis in diabetic polyneuropathy patients	Annals of Physical and Rehabilitation Medicine	2012;55(SUPPL 1):e204	Inappropriate patient population
904	Koleva I, Stoyneva Z, Dikova M, Oncheva G	Effects of physical therapy on peripheral sensor-motor diabetic polyneuropathy	Acta Medica Bulgarica	2002;29:39-46	Inappropriate patient population
905	Kolodziej MA, Hellwig D, Nimsky C, Benes L	Treatment of Central Deafferentation and Trigeminal Neuropathic Pain by Motor Cortex Stimulation: Report of a Series of 20 Patients	Journal of neurological surgery Part A, Central European neurosurgery	2016;77(1):52-8	Inappropriate study design
906	Kong MF, Nisal K, Gregory R	Rapid weight loss and pain in the foot	Practical Diabetes International	2011;28(4):164-5	Inappropriate theme
907	Kopf H, Mostbeck GH, Loizides A, Gruber H	Ultrasound-guided interventions at peripheral nerves: diagnostic and therapeutic indications	Ultraschall in der Medizin (Stuttgart, Germany : 1980)	2011;32(5):440-9	Inappropriate theme
908	Korchemnyi VA, Ishchuk AI, Iarosh AA, Drigant LP	[Electrostimulation in the combined treatment of patients with facial neuritis]	Elektrostimuliatsiia v kompleksnom lechenii bol'nykh nevritami litsevogo nerva	1988(12):74-7	Inappropriate theme
909	Korkmaz N, Ozcakar L	Long cervical costae articulating with the first ribs: a salient case of thoracic outlet syndrome	American journal of physical medicine & rehabilitation	2006;85(1):104	Inappropriate patient population
910	Korlu S, Vayisoglu Y, Comelekoglu U, Aktas S, Arpaci RB, Yalin S, et al	Is mycophenolate mofetil an alternative agent to corticosteroids in traumatic nerve paralysis?	The Journal of craniofacial surgery	2014;25(6):e510-3	Inappropriate theme
911	Kostic S, Palffy G, Vadasz P	[Reoperation in thoracic outlet syndrome]	Orv Hetil	1991;132(5):235-7	Inappropriate patient population
912	Kosukegawa I, Yoshimoto M, Isogai S, Nonaka S, Yamashita T	Piriformis syndrome resulting from a rare anatomic variation	Spine	2006;31(18):E664-6	Inappropriate patient population
913	Koulali-Idrissi K, Sennoune B, Hachimi K, Messary O, Fnini S, Ouarab M, et al	[Complete brachial plexus paralysis in anterior shoulder dislocation: a case report]	Chir Main	2003;22(2):109-11	Inappropriate study design
914	Koury MJ, Scarpelli E	A manual therapy approach to evaluation and treatment of a patient with a chronic lumbar nerve root irritation	Physical therapy	1994;74(6):548-60	Inappropriate patient population
915	Koyama S, Xia J, Leblanc BW, Gu JW, Saab CY	Sub-paresthesia spinal cord stimulation reverses thermal hyperalgesia and modulates low frequency EEG in a rat model of neuropathic pain	Scientific reports	2018;8(1):7181	Inappropriate patient population
916	Kozak J, Kobesova A, Vrba I, Steindler J, Kolar P	Peripheral nerve stimulation in intractable neuropathic pain	Neuro endocrinology letters	2011;32(3):226-33	Inappropriate theme
917	Kraft CN, Conrad R, Vahlensieck M, Perlick L, Schmitt O, Diedrich O	[Non-cerebrovascular complication in chirotherapy manipulation of the cervical vertebrae]	Z Orthop Ihre Grenzgeb	2001;139(1):8-11	Inappropriate theme
918	Kraft S, Wit J, Riebel T, Sarioglu N	[A rare location for extratruncular vascular malformation]	Chirurg	2003;74(2):149-52	Inappropriate patient population
919	Kravale IA, Berzinsh IE	[Little known forms of compression neuropathies of the lower extremities]	Zh Nevropatol Psikhiatr Im S S Korsakova	1991;91(4):6-10	Inappropriate theme
920	Kriek N, Groeneweg JG, Stronks DL, Huygen FJ	Comparison of tonic spinal cord stimulation, high-frequency and burst stimulation in patients with complex regional pain syndrome: a double-blind, randomised placebo controlled trial	BMC musculoskeletal disorders	2015;16:222	Inappropriate patient population
921	Krishnan KR, Sneag DB, Feinberg JH, Nwawka OK, Lee SK, Aranyi Z, et al	Outcomes of Microneurolysis of Hourglass Constrictions in Chronic Neuralgic Amyotrophy	Journal of Hand Surgery	2021;46(1):43-53	Inappropriate theme
922	Krishnan KR, Wolfe SW, Feinberg JH, Nwawka OK, Sneag DB	Imaging and treatment of phrenic nerve hourglass-like constrictions in neuralgic amyotrophy	Muscle and Nerve	2020;62(5):E81-E2	Inappropriate theme
923	Krishnan STM, Rayman G	New treatments for diabetic neuropathy: Symptomatic treatments	Current Diabetes Reports	2003;3(6):459-67	Inappropriate patient population
924	Kroigard T, Svendsen TK, Wirenfeldt M, Schroder HD, Qvortrup C, Pfeiffer P, et al	Early changes in tests of peripheral nerve function during oxaliplatin treatment and their correlation with chemotherapy-induced polyneuropathy symptoms and signs	European journal of neurology	2020;27(1):68-76	Inappropriate patient population
925	Kroopf LR, Brandstater ME, Peterson GW, Sagert CK	Spinal accessory neuropathy after a motor vehicle collision: A case report	PM and R	2012;4(10 SUPPL 1):S233	Inappropriate study design
926	Ku V, Cox C, Mikeska A, MacKay B	Magnetic Resonance Neurography for Evaluation of Peripheral Nerves	Journal of Brachial Plexus and Peripheral Nerve Injury	2021;16(1):E17-E23	Inappropriate theme
927	Kuhlendahl H, Mumenthaler M, Penzholz H, Rottgen P, Schliack H, Struppler A	The treatment of peripheral nerve injuries with homologous nerve grafts	Acta neurochirurgica	1972;26(4):339-44	Inappropriate theme
928	Kukurin GW	The amelioration of symptoms in cervical spinal stenosis with spinal cord deformation through specific chiropractic manipulation: a case report with long-term follow-up	Journal of manipulative and physiological therapeutics	2004;27(5):e7	Inappropriate study design
929	Kumar A, Malhotra N, Aditi, Jyotsna, Anshul, Gupta D	Comparative evaluation of midline versus parasagittal interlaminar epidural steroid injection for management of symptomatic lumbar intervertebral disc herniation	Indian journal of anaesthesia	2022;66:314‐9	Inappropriate theme
930	Kumar M, Shanmugham A, Prabha S, Adhisivam B, Narayanan P, Biswal N	Permanent neurological sequelae following accidental podophyllin ingestion	Journal of Child Neurology	2012;27(2):209-10	Inappropriate theme
931	Kumar N, Wayne-Yap MQ, Kwek EBK	Lumbosacral plexopathy in pelvic injury - A cause of hip instability in acetabular fractures: A report of two cases	Malaysian Orthopaedic Journal	2016;10(2):61-5	Inappropriate study design
932	Kumar S	Guillain-Barre Syndrome in leprosy patients	Indian Journal of Leprosy	2005;77(2):162-8	Inappropriate patient population
933	Kumar V, Narayanan P, Shetty S, Mohammed AP	Lower motor neuron facial palsy in a postnatal mother with COVID-19	BMJ case reports	2021;14(3)	Inappropriate patient population
934	Kumazawa K, Yuasa N, Mitsuma T, Nagamatsu M, Sobue G	[Double filtration plasmapheresis (DFPP) in chronic inflammatory demyelinating polyradiculoneuropathy (CIDP)]	Rinsho shinkeigaku = Clinical neurology	1998;38(8):719-23	Inappropriate patient population
935	Kumschick G	[On the pathogenesis and prognosis of serratus muscle paralysis]	Zur Pathogenese und Prognose der Serratus-Lahmung	1968;101(2):235-50	Inappropriate theme
936	Kuran B, Aydog T, Ercalik C, Arda P, Yilmaz F, Dogu B, et al	Medial calcaneal neuropathy: A rare cause of prolonged heel pain	Agri : Agri (Algoloji) Dernegi'nin Yayin organidir = The journal of the Turkish Society of Algology	2017;29(1):43-6	Inappropriate patient population
937	Kutlu G, Ertem GT, Coskun O, Ergun U, Gomceli YB, Tulek N, et al	Brucella: A cause of peripheral neuropathy	European Neurology	2009;61(1):33-8	Inappropriate theme
938	Lacour-Petit MC, Lozeron P, Ducreux D	MRI of peripheral nerve lesions of the lower limbs	Neuroradiology	2003;45(3):166-70	Inappropriate theme
939	Lagier R	Partial algodystrophy of the knee An anatomico-radiological study of one case	The Journal of rheumatology	1983;10(2):255-60	Inappropriate study design
940	Lai W-H, Shih Y-F, Lin P-L, Chen W-Y, Ma H-L	Normal neurodynamic responses of the femoral slump test	Manual therapy	2012;17(2):126-32	Inappropriate theme
941	Laird JH, Parker JL	A model of evoked potentials in spinal cord stimulation	Annual International Conference of the IEEE Engineering in Medicine and Biology Society IEEE Engineering in Medicine and Biology Society Annual International Conference	2013;2013:6555-8	Inappropriate patient population
942	Lakhani M, Saiful F, Bekheit S, Kowalski M	Use of intracardiac echocardiography for early detection of phrenic nerve injury during cryoballoon pulmonary vein isolation	Journal of cardiovascular electrophysiology	2012;23(8):874-6	Inappropriate theme
943	Lam NC, Petersen TR, Gerstein NS, Yen T, Starr B, Mariano ER	A randomized clinical trial comparing the effectiveness of ultrasound guidance versus nerve stimulation for lateral popliteal-sciatic nerve blocks in obese patients	Journal of ultrasound in medicine	2014;33(6):1057‐63	Inappropriate patient population
944	Landa VA, Kachur EI	[Experience with physiotherapy in a posttraumatic neurodystrophic syndrome of the extremities]	Vopr Kurortol Fizioter Lech Fiz Kult	1995(6):21-4	Inappropriate theme
945	Landau ME, Faillace WJ, Nesti LJ, Grimes JB	Neuralgic amyotrophy manifested by severe axillary mononeuropathy limited only to the anterior branch	Muscle and Nerve	2015;52(1):143-5	Inappropriate theme
946	Landry MD, Scudds RA	The cooling effects of electroacupuncture on the skin temperature of the hand	Journal of hand therapy : official journal of the American Society of Hand Therapists	1996;9(4):359-66	Inappropriate theme
947	Lanskaia OV, Adriianova EI	[Electrophysiological mechanisms of spinal systems plasticity in people with dysfunctions of the locomotor system]	Rossiiskii fiziologicheskii zhurnal imeni IM Sechenova	2014;100(4):487-502	Inappropriate theme
948	Larkin TM, Carragee E, Cohen S	A novel technique for delivery of epidural steroids and diagnosing the level of nerve root pathology	Journal of spinal disorders & techniques	2003;16(2):186-92	Inappropriate study design
949	Laskov VB	[Use of combined neuro-myo-electric stimulation in the treatment of compression injuries of the peripheral nerves]	Zh Nevropatol Psikhiatr Im S S Korsakova	1989;89(12):32-6	Inappropriate study design
950	Lau JH, Mixon A	Bilateral Lumbosacral Plexopathy Secondary to a Course of Ladiratuzumab Vedotin (SGN-LIV1a): A Case Report	PM and R	2022;14(Supplement 1):S25	Inappropriate study design
951	Lau KHV, David WS, Sadjadi R	Clinical Reasoning: A 15-year-old boy with bilateral wrist pain in the setting of weight loss	Neurology	2019;92(10):486-92	Inappropriate study design
952	Lauder GR, White MC	Neuropathic pain following multilevel surgery in children with cerebral palsy: a case series and review	Paediatric anaesthesia	2005;15(5):412-20	Inappropriate study design
953	Laughlin RS, Dyck PJB	Electrodiagnostic Testing in Lumbosacral Plexopathies	Physical Medicine and Rehabilitation Clinics of North America	2013;24(1):93-105	Inappropriate study design
954	Laulan J	High radial nerve palsy	Hand surgery & rehabilitation	2019;38(1):2-13	Inappropriate patient population
955	Lauretti L, D'Alessandris QG, Granata G, Padua L, Roselli R, Di Bonaventura R, et al	Ultrasound evaluation in traumatic peripheral nerve lesions: from diagnosis to surgical planning and follow-up	Acta neurochirurgica	2015;157(11):1947-51	Inappropriate theme
956	Laxer RM, Allen RC, Malleson PN, Morrison RT, Petty RE	Technetium 99m-methylene diphosphonate bone scans in children with reflex neurovascular dystrophy	The Journal of pediatrics	1985;106(3):437-40	Inappropriate patient population
957	Lazarenko NN, Gerasimenko MI, Khamidullin GN	[The application of electrical stimulation by bipolar pulsed currents and galanthamine electrophoresis for the rehabilitation of patients with diabetes mellitus]	Voprosy kurortologii, fizioterapii, i lechebnoi fizicheskoi kultury	2011(6):16-20	Inappropriate patient population
958	Lazaro-Blazquez D, Soto O	Combined median and medial antebrachial cutaneous neuropathies: An upper-arm neurovascular syndrome	Electromyography and Clinical Neurophysiology	2004;44(3):187-91	Inappropriate theme
959	Lazorthes Y, Sol JC, Fowo S, Roux FE, Verdie JC	Motor cortex stimulation for neuropathic pain	Acta neurochirurgica Supplement	2007;97(Pt 2):37-44	Inappropriate theme
960	Le Clerc Q-C, Riant T, Levesque A, Labat J-J, Ploteau S, Robert R, et al	Repeated Ganglion Impar Block in a Cohort of 83 Patients with Chronic Pelvic and Perineal Pain	Pain physician	2017;20(6):E823-E8	Inappropriate study design
961	Lechleitner M, Abrahamian H, Francesconi C, Kofler M	[Diabetic neuropathy]	Diabetische Neuropathie	2016;128 Suppl 2:S73-9	Inappropriate patient population
962	Lechleitner M, Abrahamian H, Francesconi C, Kofler M, Sturm W, Kohler G	[Diabetic neuropathy and diabetic foot syndrome (Update 2019)]	Diabetische Neuropathie und diabetischer Fus (Update 2019)	2019;131(Suppl 1):141-50	Inappropriate patient population
963	Lederman RJ	Focal peripheral neuropathies in instrumental musicians	Physical Medicine & Rehabilitation Clinics of North America	2006;17(4):761-79	Inappropriate theme
964	Lederman RJ	Long thoracic neuropathy in instrumental musicians: An often- unrecognized cause of shoulder pain	Medical Problems of Performing Artists	1996;11(4):116-9	Inappropriate theme
965	Lederman RJ	Neuromuscular problems in musicians	Neurologist	2002;8(3):163-74	Inappropriate theme
966	Lee BCS, Yegappan M, Thiagarajan P	Suprascapular nerve neuropathy secondary to spinoglenoid notch ganglion cyst: case reports and review of literature	Annals of the Academy of Medicine, Singapore	2007;36(12):1032-5	Inappropriate study design
967	Lee CT, Denlinger CS, Meyer JE	A Case of Radiation Recall Myositis and Neuropathy in Locally Advanced Rectal Cancer	Advances in Radiation Oncology	2021;6(6):100770	Inappropriate patient population
968	Lee Dellon A	Measuring peripheral nerve function: Electrodiagnostic versus neurosensory testing	Atlas of Hand Clinics	2005;10(1 SPECISS):1-31	Inappropriate theme
969	Lee DG, Chang MC	Dorsal scapular nerve injury after trigger point injection into the rhomboid major muscle: A case report	Journal of back and musculoskeletal rehabilitation	2018;31(1):211-4	Inappropriate study design
970	Lee DG, Cho YW, Cho K-H, Chang MC	Management of refractory sciatic neuropathic pain using ultrasound-guided pulsed radiofrequency	Journal of back and musculoskeletal rehabilitation	2017;30(5):1141-5	Inappropriate theme
971	Lee FC, Singh H, Nazarian LN, Ratliff JK	High-resolution ultrasonography in the diagnosis and intraoperative management of peripheral nerve lesions	Journal of neurosurgery	2011;114(1):206-11	Inappropriate theme
972	Lee HJ, Park HS, Moon HI, Yoon SY	Effect of Ultrasound-Guided Intercostal Nerve Block Versus Fluoroscopy-Guided Epidural Nerve Block in Patients With Thoracic Herpes Zoster: A Comparative Study	Journal of ultrasound in medicine : official journal of the American Institute of Ultrasound in Medicine	2019;38(3):725-31	Inappropriate patient population
973	Lee J, Finucane T	What's in a name? Frontotemporal dementia without cognitive impairment	Journal of the American Geriatrics Society	2014;62(SUPPL 1):S31	Inappropriate patient population
974	Lee J, Laker S, Fredericson M	Thoracic outlet syndrome	PM & R : the journal of injury, function, and rehabilitation	2010;2(1):64-70	Inappropriate patient population
975	Lee JY, Yoo JH, Kang DK, Bae JS	Coexistence of acute disseminated encephalomyelitis and Guillain-Barre syndrome with Ig G anti-GT1A antibody positivity	Journal of the Peripheral Nervous System	2017;22(3):328	Inappropriate patient population
976	Lee M, Abbas A, Lee O, Record CJ, Moodley KK, Nirmalananthan N	Nitrous oxide-induced motor-predominant axonal peripheral neuropathy: A phenotype distinct from isolated vitamin B12 deficiency	Journal of the Neurological Sciences	2021;424:117390	Inappropriate theme
977	Lee MG, Choi SS, Lee MK, Kong MH, Lee IO, Oh HR	Thoracic spinal cord stimulation for neuropathic pain after spinal meningioma removal: a case report	The Clinical journal of pain	2009;25(2):167-9	Inappropriate study design
978	Lee SH, Choi HH, Chang MC	Comparison between ultrasound-guided monopolar and bipolar pulsed radiofrequency treatment for refractory chronic cervical radicular pain: A randomized trial	Journal of back and musculoskeletal rehabilitation	2022;35(3):583-8	Inappropriate intervention
979	Lee SH, Choi HH, Chang MC	Comparison between ultrasound-guided monopolar and bipolar pulsed radiofrequency treatment for refractory chronic cervical radicular pain: a randomized trial	Journal of back and musculoskeletal rehabilitation	2022;35(3):583‐8	Inappropriate patient population
980	Lee SH, Choi HH, Roh EY, Chang MC	Effectiveness of Ultrasound-Guided Pulsed Radiofrequency Treatment in Patients with Refractory Chronic Cervical Radicular Pain	Pain physician	2020;23(3):E265-E72	Inappropriate intervention
981	Lee SH, Lee KH, Yoo HJ	Fixed Anterior Position of Ulnar Nerve around Medial Condyle of Elbow with Bony Mass Causing Cubital Tunnel Syndrome	The journal of hand surgery Asian-Pacific volume	2018;23(3):399-403	Inappropriate theme
982	Lee FC, Singh H, Nazarian LN, Ratliff JK	High-resolution ultrasonography in the diagnosis and intraoperative management of peripheral nerve lesions: Clinical article	Journal of Neurosurgery	2011;114(1):206-11	Inappropriate theme
983	Lefaucheur JP	Methods of therapeutic cortical stimulation	Neurophysiologie clinique = Clinical neurophysiology	2009;39(1):1-14	Inappropriate theme
984	Lefaucheur J-P, de Andrade DC	Intraoperative neurophysiologic mapping of the central cortical region for epidural electrode placement in the treatment of neuropathic pain by motor cortex stimulation	Brain stimulation	2009;2(3):138-48	Inappropriate theme
985	Lefaucheur JP, Labat JJ, Amarenco G, Herbaut AG, Prat-Pradal D, Benaim J, et al	What is the place of electroneuromyographic studies in the diagnosis and management of pudendal neuralgia related to entrapment syndrome?	Neurophysiologie clinique = Clinical neurophysiology	2007;37(4):223-8	Inappropriate patient population
986	Leheta F, Kazner E, Kollmannsberger A	[Therapy of cervical nerve root compression syndromes Indication, technic and results of foraminotomy]	Fortschr Med	1973;91(17):725-31	Inappropriate theme
987	Lehky T, Kwan J, Dombi E, Baldwin A, Akshintala S, Gillespie A, et al	Peripheral neuropathy (PN) in individuals with neurofibromatosis type 1 (NF1) and plexiform neurofibromas (PNF)	Neurology	2014;82(10 SUPPL1)	Inappropriate patient population
988	Lehky TJ, Leonard GD, Wilson RH, Grem JL, Floeter MK	Oxaliplatin-induced neurotoxicity: Acute hyperexcitability and chronic neuropathy	Muscle and Nerve	2004;29(3):387-92	Inappropriate theme
989	Lejay A, Kuntz S, Rouby A-F, Georg Y, Thaveau F, Geny B, et al	Late Peroneal Neuropathy after Open Surgical Treatment of Popliteal Artery Aneurysm	Annals of vascular surgery	2018;47:283;e1-e4	Inappropriate patient population
990	Lekehal B, Lahtaoui A, Mekouar T, Elmesnaoui A, Benjelloun A, Ammar F, et al	[Glomangioma of the popliteal fossa. Apropos of a case]	J Chir (Paris)	1997;134(9-10):436-7	Inappropriate study design
991	Lemahieu RA, Van Laere C, Verbruggen LA	Reflex sympathetic dystrophy: an underreported syndrome in children?	European journal of pediatrics	1988 Jan;147(1):47-50	Inappropriate patient population
992	Lenggenhager K	Sudeck's osteodystrophy. Its pathogenesis, prophylaxis, and therapy	Minnesota medicine	1971;54(12):967-72	Inappropriate study design
993	Lennington BR, Laster DW, Moody DM, Ball MR	Traumatic pseudoaneurysm of ascending cervical artery in neurofibromatosis: complication of chiropractic manipulation	AJNR American journal of neuroradiology	1980;1(3):269-70	Inappropriate theme
994	Lerman IR, Chen JL, Hiller D, Souzdalnitski D, Sheean G, Wallace M, et al	Novel High-Frequency Peripheral Nerve Stimulator Treatment of Refractory Postherpetic Neuralgia: A Brief Technical Note	Neuromodulation : journal of the International Neuromodulation Society	2015;18(6):487-93	Inappropriate study design
995	Lester B, Jeong GK, Weiland AJ, Wickiewicz TL	Quadrilateral space syndrome: diagnosis, pathology, and treatment	American journal of orthopedics (Belle Mead, NJ)	1999;28(12):718-25	Inappropriate theme
996	Leung SJ	Acupuncture treatment for pain syndrome Treatment for sciatica (report on 90 cases)	The American journal of Chinese medicine	1973;1(2):317-26	Inappropriate study design
997	Leupold D, Felbecker A, Tettenborn B, Hundsberger T	Neurosonographic findings in non-systemic vasculitic neuropathy: An intriguing case report	Schweizer Archiv fur Neurologie und Psychiatrie	2015;166(Supplement 7):63	Inappropriate study design
998	Levin KH, Han JJ, Amato AA	AANEM position statement on neuromuscular medicine qualifications	Muscle and Nerve	2011;44(1):142-4	Inappropriate theme
999	Levina Y, Dantuluri PK	Radial Tunnel Syndrome	Current Reviews in Musculoskeletal Medicine	2021;14(3):205-13	Inappropriate study design
1000	Levine AB, Parrent AG, MacDougall KW	Cervical Spinal Cord and Dorsal Nerve Root Stimulation for Neuropathic Upper Limb Pain	The Canadian journal of neurological sciences Le journal canadien des sciences neurologiques	2017;44(1):83-9	Inappropriate patient population
1001	Li K, Qin J, Wang X, Xu Y, Shen Z, Lu X, et al	Magnetic resonance imaging monitoring dual-labeled stem cells for treatment of mouse nerve injury	Cytotherapy	2013;15(10):1275-85	Inappropriate patient population
1002	Li Y	Axonal Sensorimotor Polyneuropathies	Continuum (Minneapolis, Minn)	2017;23(5, Peripheral Nerve and Motor Neuron Disorders):1378-93	Inappropriate patient population
1003	Li Y, Mao F, Cheng F, Peng C, Guo D, Wang B	A Meta-Analysis of Endoscopic Microvascular Decompression versus Microscopic Microvascular Decompression for the Treatment for Cranial Nerve Syndrome Caused by Vascular Compression	World neurosurgery	2019;126:647-55.e7	Inappropriate study design
1004	Li Y, Yang X, Zhou Y, Chen J, Du M, Yang Y	Adaptive Stimulation Profiles Modulation for Foot Drop Correction Using Functional Electrical Stimulation: A Proof of Concept Study	IEEE journal of biomedical and health informatics	2021;25(1):59-68	Inappropriate study design
1005	Lian P, Sun RH, Liu DX	[Myelographic diagnosis and treatment of lumbosacral nerve root anomalies]	Zhonghua wai ke za zhi [Chinese journal of surgery]	1994;32(7):407-9	Inappropriate theme
1006	Liao Y-M, Lu H-F, Xie P, Zhao Y, Han Q, Zhang Q-X, et al	Thermographic follow-up of postherpetic neuralgia (PHN) subsequent to Ramsay Hunt syndrome with multicranial nerve (V, VII, VIII and IX) involvement: a case report	BMC neurology	2021;21(1):39	Inappropriate study design
1007	Licht T, Keilani M, Crevenna R	Chemotherapy-induced peripheral neuropathy (CIPN)	Memo - Magazine of European Medical Oncology	2021;14(1):34-8	Inappropriate patient population
1008	Lieba-Samal D, Jengojan S, Kasprian G, Wober C, Bodner G	Neuroimaging of classic neuralgic amyotrophy	Muscle and Nerve	2016;54(6):1079-85	Inappropriate theme
1009	Ligh CA, Schulman BL, Safran MR	Case reports: unusual cause of shoulder pain in a collegiate baseball player	Clinical orthopaedics and related research	2009;467(10):2744-8	Inappropriate study design
1010	Likes K, Rochlin DH, Call D, Freischlag JA	Coexistence of arterial compression in patients with neurogenic thoracic outlet syndrome	JAMA surgery	2014;149(12):1240-3	Inappropriate patient population
1011	Lin CH, Yen YS, Wu CY	Ultrasound-guided nerve hydrodissection of cervical nerve roots for cervical radicular pain in patients with mild and moderate to severe stenosis: a retrospective cohort study	Sci	2023;13(1):13817	Inappropriate study design
1012	Lin H, Cao G, Yang Z, Jin G, Huang B, Huang C, et al	Computed Tomography-Guided Radiofrequency Ablation of the Cervical Dorsal Root Ganglia in 27 Patients with Cervical and Occipital Postherpetic Neuralgia	Medical science monitor : international medical journal of experimental and clinical research	2021;27:e932612	Inappropriate patient population
1013	Lin H, Hou C, Chen D	Full-length phrenic nerve transfer as the treatment for brachial plexus avulsion injury to restore wrist and finger extension	Muscle & nerve	2012;45(1):39-42	Inappropriate patient population
1014	Lin H-C, Huang Y-H, Chao T-HH, Lin W-Y, Sun W-Z, Yen C-T	Gabapentin reverses central hypersensitivity and suppresses medial prefrontal cortical glucose metabolism in rats with neuropathic pain	Molecular pain	2014;10:63	Inappropriate patient population
1015	Lin HH, Strecker WB, Manske PR, Schoenecker PL, Seyer DM	A surgical technique of radioulnar osteoclasis to correct severe forearm rotation deformities	Journal of pediatric orthopedics	1995;15(1):53-8	Inappropriate theme
1016	Lin JT, Lutz GE	Postpartum sacral fracture presenting as lumbar radiculopathy: a case report	Archives of physical medicine and rehabilitation	2004;85(8):1358-61	Inappropriate theme
1017	Linderoth B, Meyerson B	[Peripheral and central nervous system stimulation in chronic therapy-resistant pain. Background, hypothetical mechanisms and clinical experiences]	Lakartidningen	2001;98(47):5328-36	Inappropriate study design
1018	Lindgren KA	[TOS (thoracic outlet syndrome)--a functional disease?]	Duodecim	1994;110(12):1131-9	Inappropriate patient population
1019	Lindgren KA, Manninen H, Rytkonen H	Thoracic outlet syndrome--a functional disturbance of the thoracic upper aperture?	Muscle & nerve	1995;18(5):526-30	Inappropriate patient population
1020	Liong K, Lahiri A, Lee S, Chia D, Biswas A, Lee HP	Mid-motion deformation of median nerve during finger flexion: a new insight into the dynamic aetiology of carpal tunnel syndrome	Hand surgery : an international journal devoted to hand and upper limb surgery and related research : journal of the Asia-Pacific Federation of Societies for Surgery of the Hand	2013;18(2):193-202	Inappropriate theme
1021	Lipetz JS, Misra N, Silber JS	Resolution of pronounced painless weakness arising from radiculopathy and disk extrusion	American journal of physical medicine & rehabilitation	2005;84(7):528-37	Inappropriate theme
1022	Liu C-T, Liu D-H, Chen C-J, Wang Y-W, Wu P-S, Horng Y-S	Effects of wrist extension on median nerve and flexor tendon excursions in patients with carpal tunnel syndrome: a case control study	BMC musculoskeletal disorders	2021;22(1):477	Inappropriate study design
1023	Liu CW, Flamer D	Supraclavicular Brachial Plexus Neurolysis for a Malignant Peripheral Nerve Sheath Tumor: A Case Report	A&A practice	2018;11(11):309-11	Inappropriate study design
1024	Liu EA, Chan S, Salazar TW, Brown D	Iliopsoas tendonitis following total hip arthroplasty: A case report	PM and R	2020;12(SUPPL 1):S98	Inappropriate study design
1025	Liu F, Lu G-J, Bai Z-Y	Efficacy of repetitive paravertebral block combined with medication in the treatment of zoster-related pain with different courses	Neurosciences (Riyadh, Saudi Arabia)	2021;26(2):192-8	Inappropriate patient population
1026	Liu F, Shao GQ, Zhou JH, Ding QY, Peng MS, Guan PL, et al	Ameliorative effects and mechanism of hyperbaric oxygenation on peripheral neuropathy of diabetic rats	Chinese Journal of Clinical Rehabilitation	2005;9(11):86-8	Inappropriate patient population
1027	Liu GS, Jupiter JB	Posterolateral rotatory elbow subluxation with intra-articular entrapment of the radial nerve. A case report	J Bone Joint Surg Am	2004;86(3):603-6	Inappropriate study design
1028	Liu H-F, Chen Z-G, Lineaweaver WC, Zhang F	Can the Babysitter Procedure Improve Nerve Regeneration and Denervated Muscle Atrophy in the Treatment of Peripheral Nerve Injury?	Plastic and reconstructive surgery	2016;138(1):122-31	Inappropriate theme
1029	Liu M-X, Zhong J, Zhu J, Xia L, Dou N-N	Treatment of postherpetic neuralgia using DREZotomy guided by spinal cord stimulation	Stereotactic and functional neurosurgery	2015;93(3):178-81	Inappropriate patient population
1030	Liu T, Liu H, Yang C, Xu S, Sun C	Brachial plexus palsy, a rare delayed complication of the Nuss procedure for pectus excavatum: A case report	Journal of Pediatric Surgery	2012;47(11):E19-E20	Inappropriate study design
1031	Liventsev NM	Electrodiagnosis and electrical stimulation in the treatment of neuromuscular disorders	Archives of physical medicine and rehabilitation	1961;42:441-6	Inappropriate theme
1032	Llewelyn JG	The diabetic neuropathies: Types, diagnosis and management	Journal of Neurology, Neurosurgery and Psychiatry	2003 Jun;74(Suppl 2):ii15–ii19	Inappropriate patient population
1033	Lluch Girbes E, Nijs J, Torres-Cueco R, Lopez Cubas C	Pain treatment for patients with osteoarthritis and central sensitization	Physical therapy	2013;93(6):842-51	Inappropriate patient population
1034	Lobzin VS, Saikova LA, Kosachev VD	[Pathogenesis and treatment of neural amyotrophy]	O patogeneze i lechenii nevral'noi amiotrofii	1986;86(11):1629-33	Inappropriate theme
1035	Lobzin VS, Saikova LA, Kosachev VD, Shiman AG	[Physical therapy of hereditary neuropathies]	Zh Nevropatol Psikhiatr Im S S Korsakova	1987;87(3):342-5	Inappropriate study design
1036	Lobzin VS, Saikova LA, Shiman AG, Kosachev VD	[A comparative evaluation of the efficacy of physical treatment methods in Charcot-Marie-Tooth neural amyotrophy]	Vopr Kurortol Fizioter Lech Fiz Kult	1990(6):53-6	Inappropriate patient population
1037	Loewenstern J, Hernandez CM, Chadwick C, Doshi A, Banik R, Sarkiss CA, et al	Optical Coherence Tomography in the Management of Skull Base Fibrous Dysplasia with Optic Nerve Involvement	World neurosurgery	2018;109:e546-e53	Inappropriate patient population
1038	Loginova NN, Voitenkov VB, Klimkin AV	[Objective evaluation of rehabilitation efficiency in patients with upper limbs occupational vegetosensory polyneuropathy]	Meditsina truda i promyshlennaia ekologiia	2015(11):20-5	Inappropriate patient population
1039	Lohmeyer JA, Hulsemann W, Mann M, Schmaus D, Machens HG, Habenicht R	[Return of sensitivity after digital nerve reconstruction in children: how does age affect outcome?]	Handchir Mikrochir Plast Chir	2013;45(5):265-70	Inappropriate patient population
1040	Lomaglio M, Canale B	Differential diagnosis and recovery of acute bilateral foot drop in a patient with a history of low back pain: A case report	Physiotherapy theory and practice	2017;33(6):508-14	Inappropriate study design
1041	Lopez NM, de Diego N, Hernandez R, Perez E, Ensinck G, Valentinuzzi ME	Customized device for pediatric upper limb rehabilitation in obstetric brachial palsy	American journal of physical medicine & rehabilitation	2014;93(3):263-6	Inappropriate patient population
1042	Lopez-Blanco R, Mejia-Jimenez I, de Fuenmayor-Fernandez de la Hoz CP, Ruiz-Morales J	Rare cause of paraparesis: bilateral obturator neuropathy after hysterosalpingectomy	BMJ case reports	2015;2015	Inappropriate patient population
1043	Lord JW, Jr	Post-traumatic vascular disorders and upper extremity sympathectomy	The Orthopedic clinics of North America	1970;1(2):393-8	Inappropriate theme
1044	Lotze M	[Maladaptive plasticity in chronic and neuropathic pain]	Schmerz	2016;30(2):127-33	Inappropriate theme
1045	Lou L	Uncommon areas of electrical stimulation for pain relief	Current review of pain	2000;4(5):407-12	Inappropriate theme
1046	Louyot P, Gaucher A, Montet Y, Combebias JF	[Algodystrophy of the lower extremity]	Rev Rhum Mal Osteoartic	1967;34(12):733-7	Inappropriate theme
1047	Lovaste MG, Ferrari G	[Thoracic outlet syndrome]	Minerva Med	1985;76(37):1681-6	Inappropriate patient population
1048	Low AK, Ward K, Wines AP	Pediatric complex regional pain syndrome	Journal of pediatric orthopedics	2007;27(5):567-72	Inappropriate patient population
1049	Lowe W	Suggested variations on standard carpal tunnel syndrome assessment tests	Journal of Bodywork and Movement Therapies	2008;12(2):151-7	Inappropriate theme
1050	Lu F, Tian J, Li X, Wang R	CT-guided paravertebral adriamycin injection for neuropathic pain in pleural metastasis: A refractory case report	Asian J	2023;46(10):4664-5	Inappropriate study design
1051	Lu X-H, Chang X-L, Liu S-L, Xu J-Y, Gou X-J	Ultrasound-Guided Inactivation of Trigger Points Combined with Muscle Fascia Stripping by Liquid Knife in Treatment of Postherpetic Neuralgia Complicated with Abdominal Myofascial Pain Syndrome: A Prospective and Controlled Clinical Study	Pain research & management	2020;2020:4298509	Inappropriate patient population
1052	Lubenova D, Titianova E, Vasileva D	Orthostatic reactivity in patients with diabetic neuropathy	Macedonian Journal of Medical Sciences	2014;7(2):242-6	Inappropriate patient population
1053	Lucchetta M, Vidal E, Sartori S, Campagnolo M, Torre CD, Marson P, et al	Long-term plasma exchange in pediatric CIDP	Journal of Clinical Apheresis	2015;30(6):364-6	Inappropriate patient population
1054	Luedtke K, Rushton A, Wright C, Geiss B, Juergens TP, May A	Transcranial direct current stimulation for the reduction of clinical and experimentally induced pain: a systematic review and meta-analysis	The Clinical journal of pain	2012;28(5):452-61	Inappropriate study design
1055	Lukulunga LU, Moussa AK, Mahfoud M, El Bardouni A, Berrada MS, El Yaacoubi M	[Dislocation of the shoulder complicated by brachial plexus palsy]	Pan Afr Med J	2014;18:229	Inappropriate patient population
1056	Luminos M, Jugulete G, Vasile M, Merisescu M, Osman E	The infectious trigger of polyradiculoneuritis in children	Intensive Care Medicine	2013;39(SUPPL 1):S126	Inappropriate patient population
1057	Lund AT, Amadio PC	Treatment of cubital tunnel syndrome: perspectives for the therapist	Journal of hand therapy : official journal of the American Society of Hand Therapists	2006;19(2):170-8	Inappropriate theme
1058	Lundborg G, Richard P	Nerve injury and repair--a challenge to the plastic brain	Journal of the peripheral nervous system : JPNS	2003;8(4):209-26	Inappropriate theme
1059	Lunter MH, van Albada-Kuipers GA, Heggelman BG	Reflex sympathetic dystrophy syndrome of one finger	Clinical rheumatology	1990;9(4):542-4	Inappropriate theme
1060	Luo C, Yang B, Yang L-Q, Wu B-S, Wang X-P, He L-L, et al	Computed Tomography-Guided Percutaneous Coblation of the Thoracic Nerve Root for Treatment of Postherpetic Neuralgia	Pain physician	2020;23(5):E487-E96	Inappropriate patient population
1061	Luo F, Lu J, Shen Y, Meng L, Wang T, Ji N	Effectiveness and Safety of Pulsed Radiofrequency Treatment Guided by Computed Tomography for Refractory Neuralgia of Infraorbital Nerve: A Pilot Study	Pain physician	2015;18(5):E795-804	Inappropriate theme
1062	Lupo FA, Paladini A	Magnetic resonance imaging in non-traumatic canalicular peripheral neuropathy of the arm	Rivista di Neuroradiologia	1998;11(1):39-42	Inappropriate theme
1063	Luzhansky ID, Sudlow LC, Brogan DM, Wood MD, Berezin MY	Imaging in the repair of peripheral nerve injury	Nanomedicine (London, England)	2019;14(20):2659-77	Inappropriate theme
1064	L'Vov SE, Kodin AV, Sapozhnikov VK, Filosofov AI	[The infrared radiation dynamics of the hand under the influence of physical loading in the rehabilitation of patients with tendon injuries to the flexor muscles of the fingers and the nerves of the hand]	Vopr Kurortol Fizioter Lech Fiz Kult	1993(4):21-4	Inappropriate patient population
1065	Lyu C, Zhou J, Wu Q, Fang X	Spinal Interferon Regulatory Factor 8 and Brain-derived Neurotrophic Factor in the Prefrontal Cortex are Involved in Pain-induced Depression Relief via Ultrasound-guided Pulsed Radiofrequency in a Rat Spared Nerve Injury Model	Pain physician	2023;26(2):187-96	Inappropriate patient population
1066	Ma X-L, Sun X-L, Yang Z, Li X-L, Ma J-X, Zhang Y, et al	Biomechanical properties of peripheral nerve after acellular treatment	Chinese medical journal	2011;124(23):3925-9	Inappropriate theme
1067	Ma Z, Yu P, Jiang H, Li X, Qian X, Yu Z, et al	Conservative Treatment for Giant Lumbar Disc Herniation: clinical Study in 409 Cases	Pain physician	2021;24(5):E639‐E48	Inappropriate study design
1068	Ma Z-Z, Lu Y-C, Wu J-J, Xing X-X, Hua X-Y, Xu J-G	Acupuncture Induces Reduction in Limbic-Cortical Feedback of a Neuralgia Rat Model: A Dynamic Causal Modeling Study	Neural plasticity	2020;2020:5052840	Inappropriate study design
1069	Maarrawi J, Peyron R, Mertens P, Costes N, Magnin M, Sindou M, et al	Motor cortex stimulation for pain control induces changes in the endogenous opioid system	Neurology	2007;69(9):827-34	Inappropriate theme
1070	Macadam SA, Gandhi R, Bezuhly M, Lefaivre KA	Simple decompression versus anterior subcutaneous and submuscular transposition of the ulnar nerve for cubital tunnel syndrome: a meta-analysis	The Journal of hand surgery	2008;33(8):1314.e1-12	Inappropriate study design
1071	Mackel CE, Alsideiri G, Papavassiliou E	Intramedullary-Extramedullary Breast Metastasis to the Caudal Neuraxis Two Decades after Primary Diagnosis: Case Report and Review of the Literature	World Neurosurgery	2020;140:26-31	Inappropriate study design
1072	Mackinnon SE, Novak CB	Thoracic outlet syndrome	Current Problems in Surgery	2002;39(11):1070-145	Inappropriate patient population
1073	Maddali Bongi S, Signorini M, Bassetti M, Del Rosso A, Orlandi M, De Scisciolo G	A manual therapy intervention improves symptoms in patients with carpal tunnel syndrome: a pilot study	Rheumatology international	2013;33(5):1233-41	Inappropriate study design
1074	Madhuranthakam AJ, Lenkinski RE	Technical advancements in MR neurography	Seminars in Musculoskeletal Radiology	2015;19(2):86-93	Inappropriate theme
1075	Maeda Y, Kim H, Kettner N, Kim J, Cina S, Malatesta C, et al	Rewiring the primary somatosensory cortex in carpal tunnel syndrome with acupuncture	Brain	2017;140(4):914‐27	Inappropriate intervention
1076	Maggi G, Monti Bragadin M, Padua L, Fiorina E, Bellone E, Grandis M, et al	Outcome measures and rehabilitation treatment in patients affected by Charcot-Marie-Tooth neuropathy: a pilot study	American journal of physical medicine & rehabilitation	2011;90(8):628‐37	Inappropriate patient population
1077	Magill CK, Moore AM, Mackinnon SE	Same modality nerve reconstruction for accessory nerve injuries	Otolaryngology - Head and Neck Surgery	2008;139(6):854-6	Inappropriate theme
1078	Mahmud MAI, Merlo ARC, Gomes I, Becker J, Nora DB	[Relationship between adverse neural tension and nerve conduction studies in patients with symptoms of the carpal tunnel syndrome]	Arq Neuropsiquiatr	2006;64(2A):277-82	Inappropriate study design
1079	Mahon D, Gingrich S, Maitin IB	Diagnostic challenges of nesidioblastosis-induced hyperinsulinemic hypoglycemic peripheral polyneuropathy: A case report	PM and R	2013;5(9 SUPPL 1):S163	Inappropriate study design
1080	Maier C, Eitner L, Altenscheidt J, Nicolas V, Martinez R	[Unsuccessful pain treatment over 6 years of a thoracic radiculopathy caused by an unrecognized Tarlov cyst]	Schmerz	2018;32(1):56-60	Inappropriate theme
1081	Mailis A, Papagapiou M, Vanderlinden RG, Campbell V, Taylor A	Thoracic outlet syndrome after motor vehicle accidents in a Canadian pain clinic population	Clinical journal of pain	1995;11(4):316‐24	Inappropriate patient population
1082	Majhail NS, Rizzo JD, Lee SJ, Aljurf M, Atsuta Y, Bonfim C, et al	Recommended Screening and Preventive Practices for Long-Term Survivors after Hematopoietic Cell Transplantation	Biology of Blood and Marrow Transplantation	2012;18(3):348-71	Inappropriate theme
1083	Makharita MY, El Bendary HM, Sonbul ZM, Ahmed SES, Latif MA	Ultrasound-guided Pulsed Radiofrequency in the Management of Thoracic Postherpetic Neuralgia: a Randomized, Double-blinded, Controlled Trial	Clinical journal of pain	2018;34(11):1017‐24	Inappropriate patient population
1084	Malanga GA	The diagnosis and treatment of cervical radiculopathy	Medicine and science in sports and exercise	1997;29(7 Suppl):S236-45	Inappropriate theme
1085	Malek EG, Faddoul SG, Salameh JS	An Acute Cervical Radiculopathy After Electric Injury	Pain medicine (Malden, Mass)	2019;20(12):2603-5	Inappropriate theme
1086	Malherbe JAJ, Davel S	An Atraumatic Sacral Fracture with Lumbosacral Radiculopathy Complicating the Early Postpartum Period: A Case Report	The American journal of case reports	2019;20:794-9	Inappropriate study design
1087	Malige A, Kantzos A, Sokunbi GO	Do Thoracic Spinal Deformities Affect Outcomes of Spinal Cord Stimulators: A Retrospective Chart Review	Spine	2021;46(3):E181-E6	Inappropriate study design
1088	Malik A, Ladd C, Cuevas-Trisan R	Relapsing-remitting distal-variant neuralgic amyotrophy: A case report	PM and R	2015;7(9 SUPPL 1):S156-S7	Inappropriate study design
1089	Malik K, Joseph NJ	Intervertebral disc a source of pain? Low back pain: problems and future directions--case reports	Middle East journal of anaesthesiology	2007;19(3):683-92	Inappropriate study design
1090	Malkova EV	[Treatment of herpes zoster]	Lechenie herpes zoster	1966;66(3):366-70	Inappropriate patient population
1091	Malmberg SA	Idiopathic toe -walking in childhood	Russkii Zhunal Detskoi Nevrologii	2020;15(1):8-17	Inappropriate patient population
1092	Maloney Jr CT, Dellon AL	Evidence-based treatment of peripheral nerve compression	Rivista Italiana di Chirurgia Plastica	2004;36(1-2):19-27	Inappropriate theme
1093	Manchikanti L, Singh V, Cash KA, Pampati V, Falco FJ	The role of fluoroscopic interlaminar epidural injections in managing chronic pain of lumbar disc herniation or radiculitis: a randomized, double-blind trial	Pain practice	2013;13(7):547‐58	Inappropriate outcomes
1094	Mandel S, Rothrock RW	Sympathetic dystrophies. Recognizing and managing a puzzling group of syndromes	Postgraduate medicine	1990;87(8):213-8	Inappropriate study design
1095	Manfredi M, Gismondi P, Iuliano S, Maffini V, Scivales S, Gargano G	A rare presentation of neuralgic amyotrophy in a child and a review of recent literature	Journal of International Medical Research	2019;47(11):5817-23	Inappropriate study design
1096	Maniquis-Smigel L, Reeves KD, Rosen HJ, Lyftogt J, Graham-Coleman C, Cheng AL, et al	Short term analgesic effects of 5% dextrose epidural injections for chronic low back pain: A randomized controlled trial	Anesthesiology and Pain Medicine	2017;7(1):e42550	Inappropriate theme
1097	Manoharan D, Sudhakaran D, Goyal A, Srivastava DN, Ansari MT	Clinico-radiological review of peripheral entrapment neuropathies - Part 2 Lower limb	European Journal of Radiology	2021;135:109482	Inappropriate study design
1098	Mansikka H, Pertovaara A	Submodality-selective hyperalgesia adjacent to partially injured sciatic nerve in the rat is dependent on capsaicin-sensitive afferent fibers and independent of collateral sprouting or a dorsal root reflex	Brain research bulletin	1997;44(3):237-45	Inappropriate patient population
1099	Mansoor S, Murphy K, Kelly S	Disulfiram induced bilateral foot drop; an under-recognised cause for peripheral neuropathy	Anaesthesia, Pain and Intensive Care	2020;24(1):108-10	Inappropriate theme
1100	Mansour WT, Aboumousa AM	Does the duration of diabetes mellitus affect its complication on hand and foot? clinical and physical therapy study	Egyptian Journal of Neurology, Psychiatry and Neurosurgery	2011;48(2):171-6	Inappropriate patient population
1101	Manuelyan Z, Singh D, Wankhade C, Khan NA	Case of miller fisher syndrome	Journal of General Internal Medicine	2018;33(2 Supplement 1):487-8	Inappropriate study design
1102	Marazzi R, Pareyson D, Boiardi A, Corbo M, Scaioli V, Sghirlanzoni A	Peripheral nerve involvement in Churg-Strauss syndrome	Journal of Neurology	1992;239(6):317-21	Inappropriate patient population
1103	Marin GA	Lumbar disk protrusion Evaluation and study of 600 diskectomies with one to ten years followup	International surgery	1974;59(3):154-5	Inappropriate patient population
1104	Marjanska A, Galazka P, Wysocki M, Styczynski J	New Frontiers in Therapy of Peripheral Nerve Sheath Tumors in Patients With Neurofibromatosis Type 1: Latest Evidence and Clinical Implications	Anticancer research	2020;40(4):1817-31	Inappropriate theme
1105	Markowitz HD, Dolce DT	Cauda equina syndrome due to sequestrated recurrent disk herniation after chiropractic manipulation	Orthopedics	1997;20(7):652-3	Inappropriate patient population
1106	Marquardt TL, Evans PJ, Seitz WH, Jr, Li Z-M	Carpal arch and median nerve changes during radioulnar wrist compression in carpal tunnel syndrome patients	Journal of orthopaedic research : official publication of the Orthopaedic Research Society	2016;34(7):1234-40	Inappropriate theme
1107	Marshall LL	The lumbar disc	The Medical journal of Australia	1975;2(1):10-2	Inappropriate theme
1108	Martin SD, Warren RF, Martin TL, Kennedy K, O'Brien SJ, Wickiewicz TL	Suprascapular neuropathy Results of non-operative treatment	The Journal of bone and joint surgery American volume	1997;79(8):1159-65	Inappropriate patient population
1109	Martinez-Aparicio C, Jaaskelainen SK, Muyor JM, Falck B	Nerve conduction study of the three supraclavicular nerve branches	Muscle and Nerve	2018;58(2):300-3	Inappropriate theme
1110	Marusic S, Obreli Neto PR, Vuletic V, Kirin M	Peripheral mononeuropathy associated with valproic acid poisoning in an adult patient	International journal of clinical pharmacology and therapeutics	2014;52(9):802-4	Inappropriate patient population
1111	Masala S, Calabria E, Cuzzolino A, Raguso M, Morini M, Simonetti G	CT-guided percutaneous pulse-dose radiofrequency for pudendal neuralgia	Cardiovascular and interventional radiology	2014;37(2):476-81	Inappropriate patient population
1112	Mascarenhas JV, Jude EB	Central pontine myelinolysis: Electrolytes and beyond	BMJ Case Reports	2014:203516	Inappropriate theme
1113	Maselli F, Testa M	Superficial peroneal nerve schwannoma presenting as lumbar radicular syndrome in a non-competitive runner	Journal of back and musculoskeletal rehabilitation	2019;32(2):361-5	Inappropriate patient population
1114	Masopust V, Holubova J, Skalicky P, Rokyta R, Fricova J, Lacman J, et al	Neuromodulation in the treatment of postoperative epidural fibrosis: comparison of the extent of epidural fibrosis and the effect of stimulation	Physiological research	2021;70(3):461-8	Inappropriate theme
1115	Mathews JA	Epidurography	Modern trends in orthopaedics	1972;6:148-66	Inappropriate theme
1116	Mathews KA	Neuropathic Pain in Dogs and Cats: If Only They Could Tell Us If They Hurt	Veterinary Clinics of North America - Small Animal Practice	2008;38(6):1365-414	Inappropriate patient population
1117	Mathis S, Magy L, Diallo L, Boukhris S, Vallat J-M	Amyloid neuropathy mimicking chronic inflammatory demyelinating polyneuropathy	Muscle & nerve	2012;45(1):26-31	Inappropriate patient population
1118	Matthews JR, Margolis DS, Wu E, Truchan LM	Brachial plexopathy following use of recombinant human BMP-2 for treatment of atrophic delayed union of the clavicle	JBJS Case Connector	2015;5(3):e81	Inappropriate patient population
1119	Matthews WB, Esiri M	The migrant sensory neuritis of Wartenberg	Journal of neurology, neurosurgery, and psychiatry	1983;46(1):1-4	Inappropriate theme
1120	Maurer MH, Froeling V, Rottgen R, Bretschneider T, Hartwig T, Disch AC, et al	MRI-guided and CT-guided cervical nerve root infiltration therapy: a cost comparison	RoFo : Fortschritte auf dem Gebiete der Rontgenstrahlen und der Nuklearmedizin	2014;186(6):559-66	Inappropriate study design
1121	Mayrand N, Fortin J, Descarreaux M, Normand MC	Diagnosis and management of posttraumatic piriformis syndrome: a case study	Journal of manipulative and physiological therapeutics	2006;29(6):486-91	Inappropriate study design
1122	Mazanec DJ	Back pain: medical evaluation and therapy	Cleveland Clinic journal of medicine	1995;62(3):163-8	Inappropriate theme
1123	Mazzucchelli M, Amato G, Alessandro C, Piscitelli D, Cornaggia CM, Perin C, et al	Effect of rehabilitation on clinical outcome and motor synergies in chemotherapy-induced peripheral neuropathy	Neurorehabilitation and Neural Repair	2023;37(5):NP61	Inappropriate patient population
1124	Mc Kee BW, Alexander WJ, Dunbar JS	Spondylolysis and spondylolisthesis in children: a review	Journal of the Canadian Association of Radiologists	1971;22(1):100-9	Inappropriate study design
1125	McAvoy M, Tsosie JK, Vyas KN, Khan OF, Sadtler K, Langer R, et al	Flexible Multielectrode Array for Skeletal Muscle Conditioning, Acetylcholine Receptor Stabilization and Epimysial Recording After Critical Peripheral Nerve Injury	Theranostics	2019;9(23):7099-107	Inappropriate patient population
1126	McCarthy E, Marchese VG, Rock KE, Felter CE	Balance Dysfunction in Pediatric Oncology: A Scoping Review	Rehabilitation Oncology	2023;41(2):111-2	Inappropriate study design
1127	McCarthy KF, McCrory C	Cerebrospinal fluid levels of glial cell-derived neurotrophic factor correlate with spinal cord stimulation frequency in patients with neuropathic pain: a preliminary report	Spinal cord	2014;52 Suppl 2:S8-10	Inappropriate study design
1128	McCormack BM, Weinstein PR	Cervical spondylosis An update	The Western journal of medicine	1996;165(1-2):43-51	Inappropriate study design
1129	McCormick Z, Cushman D, Casey E, Garvan C, Kennedy DJ, Plastaras C	Factors associated with pain reduction after transforaminal epidural steroid injection for lumbosacral radicular pain	Archives of physical medicine and rehabilitation	2014;95(12):2350-6	Inappropriate theme
1130	McEnery T, McGowan A, Faul J, Burke C, Walsh R, Cormican L	Phrenic nerve palsy secondary to Parsonage-Turner syndrome: A case series	European Respiratory Journal	2015;46(SUPPL 59)	Inappropriate study design
1131	McEnery T, Walsh R, Burke C, McGowan A, Faul J, Cormican L	Phrenic Nerve Palsy Secondary to Parsonage-Turner Syndrome: A Diagnosis Commonly Overlooked	Lung	2017:1-5	Inappropriate patient population
1132	McGrail MA	Common peroneal nerve palsy in a UH-60 aviator	Military medicine	1999;164(6):446-7	Inappropriate theme
1133	McGreevy K, Hameed H, Erdek MA	Updated perspectives on occipital nerve stimulator lead migration: case report and literature review	The Clinical journal of pain	2012;28(9):814-8	Inappropriate study design
1134	McKenzie IA, Biernaskie J, Toma JG, Midha R, Miller FD	Skin-derived precursors generate myelinating Schwann cells for the injured and dysmyelinated nervous system	The Journal of neuroscience : the official journal of the Society for Neuroscience	2006;26(24):6651-60	Inappropriate theme
1135	McMillan HJ, Yang M, Jones HR	Brachial plexopathy and nonaccidental injury: Role of the neurologist	Journal of Child Neurology	2010;25(5):620-2	Inappropriate patient population
1136	McNally EG, Shetty S	Plantar fascia: imaging diagnosis and guided treatment	Seminars in musculoskeletal radiology	2010;14(3):334-43	Inappropriate theme
1137	McNamara MG, Sahebjam S, Mason WP	Anaplastic oligodendroglioma: Advances and treatment options	Current Treatment Options in Neurology	2013;15(3):289-301	Inappropriate theme
1138	McQuillen MP	Practical approaches to managing peripheral neuropanthies	Geriatrics	1975;30(1 Sz):109-16	Inappropriate study design
1139	Medani S, Wall C	Colchicine toxicity in renal patients - Are we paying attention?	Clinical Nephrology	2016;86(2):100-5	Inappropriate theme
1140	Meghashyam K, Prakash M, Narang T, Sinha A, Sandhu MS	Role of shear wave elastography in treatment follow-up of leprosy neuropathy	Journal of ultrasound	2022;25(2):265-72	Inappropriate patient population
1141	Meknas K, Kartus J, Letto JI, Flaten M, Johansen O	A 5-year prospective study of non-surgical treatment of retro-trochanteric pain	Knee surgery, sports traumatology, arthroscopy : official journal of the ESSKA	2009;17(8):996-1002	Inappropriate study design
1142	Melamed IT, Smirnov IK	[Importance of static efforts of muscle antagonists in the therapeutic physical exercise of polyradiculoneuritis patients]	Vopr Kurortol Fizioter Lech Fiz Kult	1981(4):60-2	Inappropriate patient population
1143	Melikoglu M, Melikoglu MA	An unusual cause of shoulder pain; Herpes Zoster induced brachial plexopathy, a case report and review of the literature	Journal of Back and Musculoskeletal Rehabilitation	2013;26(3):243-5	Inappropriate study design
1144	Melnyk V, Ibinson JW, Kentor ML, Orebaugh SL	Updated Retrospective Single-Center Comparative Analysis of Peripheral Nerve Block Complications Using Landmark Peripheral Nerve Stimulation Versus Ultrasound Guidance as a Primary Means of Nerve Localization	Journal of ultrasound in medicine : official journal of the American Institute of Ultrasound in Medicine	2018;37(11):2477-88	Inappropriate study design
1145	Melzack R, Coderre TJ, Katz J, Vaccarino AL	Central neuroplasticity and pathological pain	Annals of the New York Academy of Sciences	2001;933:157-74	Inappropriate patient population
1146	Mendonca AC, Barbieri CH, Mazzer N	Directly applied low intensity direct electric current enhances peripheral nerve regeneration in rats	Journal of neuroscience methods	2003;129(2):183-90	Inappropriate patient population
1147	Mendonca N, Franca MC, Goncalves AF, Januario C	Clinical features of machado-joseph disease	Advances in Experimental Medicine and Biology	2018;1049:255-73	Inappropriate patient population
1148	Menendez DFdS, Martins RS, Siqueira MG, Silva IAFd, Cavalcante LB, Falzoni R, et al	Perineurioma of the posterior interosseous nerve: surgical treatment	Arquivos de neuro-psiquiatria	2013;71(11):909-10	Inappropriate theme
1149	Menezes M, Ellis M, Abdel-Salam G, De Carvalho D, De Goede C, Kaymakamzade B, et al	Clinical and neurophysiological profile of peripheral neuropathy in aicardi-goutieres syndrome	Journal of the Peripheral Nervous System	2016;21(3):280	Inappropriate theme
1150	Menezes MS, Harada KO, Alvarez G	Painful peripheral polyneuropathy after bariatric surgery Case reports	Revista Brasileira de Anestesiologia	2008;58(3):252-9	Inappropriate study design
1151	Meng S, Reissig LF, Beikircher R, Tzou C-HJ, Grisold W, Weninger WJ	Longitudinal Gliding of the Median Nerve in the Carpal Tunnel: Ultrasound Cadaveric Evaluation of Conventional and Novel Concepts of Nerve Mobilization	Archives of physical medicine and rehabilitation	2015;96(12):2207-13	Inappropriate study design
1152	Merolla G, Staffa G, Paladini P, Campi F, Porcellini G	Endoscopic approach to cubital tunnel syndrome	Journal of neurosurgical sciences	2008;52(3):93-8	Inappropriate theme
1153	Merot OA, Maugars YM, Berthelot J-MM	Similar outcome despite slight clinical differences between lumbar radiculopathy induced by lateral versus medial disc herniations in patients without previous foraminal stenosis: a prospective cohort study with 1-year follow-up	The spine journal : official journal of the North American Spine Society	2014;14(8):1526-31	Inappropriate study design
1154	Messer RS, Bankers RM	Evaluating and treating common upper extremity nerve compression and tendonitis syndromes ... without becoming cumulatively traumatized	Nurse practitioner forum	1995;6(3):152-66	Inappropriate study design
1155	Messina G, Nazzi V, Sinisi M, Dones I, Pollo B, Franzini A	Spinal cord stimulation for recurrent painful neuromas of the foot	Neurological sciences : official journal of the Italian Neurological Society and of the Italian Society of Clinical Neurophysiology	2011;32(4):723-5	Inappropriate patient population
1156	Meuwissen KPV, van der Toorn A, Gu JW, Zhang TC, Dijkhuizen RM, Joosten EAJ	Active Recharge Burst and Tonic Spinal Cord Stimulation Engage Different Supraspinal Mechanisms: A Functional Magnetic Resonance Imaging Study in Peripherally Injured Chronic Neuropathic Rats	Pain practice : the official journal of World Institute of Pain	2020;20(5):510-21	Inappropriate patient population
1157	Meyer HP	Neuropathic pain - Current concepts	South African Family Practice	2008;50(3):40-9	Inappropriate study design
1158	Meyer SC, Swartz K, Johnson JP	Quadriparesis and spinal cord stimulation: case report	Spine	2007;32(19):E565-8	Inappropriate study design
1159	Meyers MH, Harvey JP, Jr	Traumatic dislocation of the knee joint A study of eighteen cases	The Journal of bone and joint surgery American volume	1971;53(1):16-29	Inappropriate study design
1160	Meyerson B, Linderoth B, Lind G	[Spinal cord stimulation in chronic neuropathic pain]	Ryggmargsstimulering vid kronisk neuropatisk smarta	1991;88(9):727-32	Inappropriate patient population
1161	Meythaler JM	Rehabilitation of Guillain-Barre syndrome	Archives of physical medicine and rehabilitation	1997;78(8):872-9	Inappropriate patient population
1162	Miashka VA, Shniukshta KT	[Function of the central nervous system in patients with lesions of the peripheral nervous system during complex sanatorium-health resort treatment II]	Vopr Kurortol Fizioter Lech Fiz Kult	1985(2):23-6	Inappropriate study design
1163	Miccio VF, Jr, Navlani R, Bonder JH, Singh JR	Fluoroscopically Guided Pulsed Radiofrequency Neurotomy Technique for the Treatment of Genitofemoral Neuralgia	Pain Physician	2016;19(7):E1099-101	Inappropriate theme
1164	Michel F, Decavel P, Toussirot E, Tatu L, Aleton E, Monnier G, et al	Piriformis muscle syndrome: diagnostic criteria and treatment of a monocentric series of 250 patients	Annals of physical and rehabilitation medicine	2013;56(5):371-83	Inappropriate study design
1165	Michlovitz S	Clinical commentary in response to: the effects of neural mobilization in addition to standard care in persons with carpal tunnel syndrome from a community hospital	Journal of hand therapy : official journal of the American Society of Hand Therapists	2008;21(3):242-4	Inappropriate study design
1166	Migaou H, May W, Boudokhane S, Salah S, Elaoud W, Nouira A, et al	Peripheral neuropathies: Epidemiology and management in rehabilitation	Annals of Physical and Rehabilitation Medicine	2014;57(SUPPL 1):e107	Inappropriate study design
1167	Mihalik Z, Aranyi Z, Siska E, Nyulasi T, Penzes I	[Acute quadriplegia after diabetic ketoacidosis]	Orv Hetil	2003;144(44):2173-7	Inappropriate patient population
1168	Miller JD, Pruitt S, McDonald TJ	Acute brachial plexus neuritis: an uncommon cause of shoulder pain	American family physician	2000;62(9):2067-72	Inappropriate patient population
1169	Miller T	Axillary neuropathy following traumatic dislocation of the shoulder: A case study	Journal of Manual and Manipulative Therapy	1998;6(4):184-5	Inappropriate study design
1170	Misamore GW, Lehman DE	Parsonage-Turner syndrome (acute brachial neuritis)	The Journal of bone and joint surgery American volume	1996;78(9):1405-8	Inappropriate patient population
1171	Mitsi V, Zachariou V	Modulation of pain, nociception, and analgesia by the brain reward center	Neuroscience	2016;338:81-92	Inappropriate theme
1172	Mitsionis GI, Manoudis GN, Paschos NK, Korompilias AV, Beris AE	Comparative study of surgical treatment of ulnar nerve compression at the elbow	Journal of shoulder and elbow surgery	2010;19(4):513-9	Inappropriate intervention
1173	Mittal S, Turcinovic M, Gould ES, Vishnubhakat SM	Acute isolated suprascapular nerve palsy limited to the infraspinatus muscle: a case report	Archives of physical medicine and rehabilitation	2002;83(4):565-7	Inappropriate study design
1174	Miyakoshi N, Abe E, Suzuki T, Kido T, Chiba M, Shimada Y	Spine-shortening vertebral osteotomy for tethered cord syndrome: report of three cases	Spine	2009;34(22):E823-5	Inappropriate study design
1175	Miyazaki S, Kusa S, Hachiya H, Taniguchi H, Niida T, Ichijo S, et al	Electrical superior vena cava isolation using a novel pace-and-ablate technique under diaphragmatic electromyography monitoring	Heart rhythm	2017;14(5):678-84	Inappropriate theme
1176	Moens M, Droogmans S, Spapen H, De Smedt A, Brouns R, Van Schuerbeek P, et al	Feasibility of cerebral magnetic resonance imaging in patients with externalised spinal cord stimulator	Clinical neurology and neurosurgery	2012;114(2):135-41	Inappropriate study design
1177	Moens M, Sunaert S, Marien P, Brouns R, De Smedt A, Droogmans S, et al	Spinal cord stimulation modulates cerebral function: an fMRI study	Neuroradiology	2012;54(12):1399-407	Inappropriate patient population
1178	Mohammadi AB, Ostadi A, Paeezi M, Mostafazadeh B	Case Report: Guillain-barre syndrome due to tramadol	International Journal of Medical Toxicology and Forensic Medicine	2020;10(4):26319	Inappropriate study design
1179	Mohammadi S, Roostayi MM, Naimi SS, Baghban AA	The effects of cupping therapy as a new approach in the physiotherapeutic management of carpal tunnel syndrome	Physiotherapy research international	2019;24(3):e1770	Inappropriate intervention
1180	Mohanlal S, Ghildiyal RG, Kondekar A, Wade P, Sinha R	A commonly missed well known entity- acute intermittent porphyria: A case report	Journal of Clinical and Diagnostic Research	2016;10(10)	Inappropriate study design
1181	Moller MB	Results of microvascular decompression of the eighth nerve as treatment for disabling positional vertigo	The Annals of otology, rhinology, and laryngology	1990;99(9 Pt 1):724-9	Inappropriate theme
1182	Monteiro E, Torres J, Gutierres M, Silva S, Pinto R	An unusual cause of shoulder pain and dysfunction of the shoulder girdle: Parsonage-Turner syndrome-case report	European Orthopaedics and Traumatology	2013;4(3):177-81	Inappropriate study design
1183	Monteiro SG, Arce SC, Ruiz GV, Salutto V, De Vito EL	Bilateral diaphragmatic paralysis and lyme neuroborreliosis Ten-years of follow-up	Medicina (Argentina)	2021;81(3):474-7	Inappropriate patient population
1184	Montejo C, Navarro-Otano J, Maya-Casalprim G, Campolo M, Casanova-Molla J	Acute lumbar polyradiculoneuropathy as early sign of methotrexate intrathecal neurotoxicity: Case report and literature review	Clinical Case Reports	2019;7(4):638-43	Inappropriate study design
1185	Moore AM	Commentary on Management of Atraumatic Posterior Interosseous Nerve Palsy	The Journal of hand surgery	2017;42(10):831-2	Inappropriate study design
1186	Morandi X, Riffaud L, Houedakor J, Amlashi SFA, Brassier G, Gallien P	Caudal spinal cord ischemia after lumbar vertebral manipulation	Joint bone spine	2004;71(4):334-7	Inappropriate patient population
1187	Morgalla MH, de Barros Filho MF, Chander BS, Soekadar SR, Tatagiba M, Lepski G	Neurophysiological Effects of Dorsal Root Ganglion Stimulation (DRGS) in Pain Processing at the Cortical Level	Neuromodulation : journal of the International Neuromodulation Society	2019;22(1):36-43	Inappropriate theme
1188	Morgello S, Estanislao L, Simpson D, Geraci A, DiRocco A, Gerits P, et al	HIV-associated distal sensory polyneuropathy in the era of highly active antiretroviral therapy: the Manhattan HIV Brain Bank	Archives of neurology	2004;61(4):546-51	Inappropriate patient population
1189	Moriggl B, Nicholls B, Peng P	Comparing the efficacy of 2 techniques for piriformis muscle injection proceed with caution	Regional anesthesia and pain medicine	2014;39(4):353-4	Inappropriate theme
1190	Morris CE	Chiropractic rehabilitation of a patient with S1 radiculopathy associated with a large lumbar disk herniation	Journal of manipulative and physiological therapeutics	1999;22(1):38-44	Inappropriate patient population
1191	Morrison MC	Treatment of 'disc lesions'	Physiotherapy	1974;60(1):17-21	Inappropriate theme
1192	Moskowitz E, Porter JI	PERIPHERAL NERVE LESIONS IN THE UPPER EXTREMITY IN HEMIPLEGIC PATIENTS	The New England journal of medicine	1963;269:776-8	Inappropriate patient population
1193	Moudgal R, Hosseini S, Colapietro P, Awosika O	Vitamin b6 toxicity revisited: A case of reversible pyridoxine-associated neuropathy and disequilibrium	Neurology	2018;90(15 Supplement 1)	Inappropriate study design
1194	Moulignier A, Authier FJ, Baudrimont M, Pialoux G, Belec L, Polivka M, et al	Peripheral neuropathy in human immunodeficiency virus-infected patients with the diffuse infiltrative lymphocytosis syndrome	Annals of Neurology	1997;41(4):438-45	Inappropriate patient population
1195	Moulin DE	The clinical management of neuropathic pain	Pain Research and Management	2006;11(SUPPL A):30A-6A	Inappropriate study design
1196	Moustafa S, Kamal L, Hanafy D, Achmawi G	Study of therapeutic effect of interferon alpha on peripheral neuropathy associated with cryoglobulinemia related to hepatitis C virus infection	Egyptian Journal of Neurology, Psychiatry and Neurosurgery	2009;46(2):273-8	Inappropriate theme
1197	Mowzoon N, Keegan BM	61-year-old woman with shortness of breath after surgery	Mayo Clinic proceedings	2004;79(1):117-20	Inappropriate theme
1198	Mrugala MM, Batchelor TT, Plotkin SR	Peripheral and cranial nerve sheath tumors	Current opinion in neurology	2005;18(5):604-10	Inappropriate theme
1199	Muller-Vahl H	[Traumatic nerve damage: causes, approaches and prognosis]	Traumatische Nervenschaden : Ursachen, Vorgehen, Prognose	2015;86(2):142-50	Inappropriate theme
1200	Mulvaney SW	Ultrasound-guided percutaneous neuroplasty of the lateral femoral cutaneous nerve for the treatment of meralgia paresthetica: a case report and description of a new ultrasound-guided technique	Current sports medicine reports	2011;10(2):99-104	Inappropriate study design
1201	Muncie LM, Ellens NR, Tolod-Kemp E, Feler CA, Winestone JS	Intraoperative electrophysiological monitoring for C1-2 spinal cord stimulation	Journal of neurosurgery Spine	2017;26(2):183-9	Inappropriate patient population
1202	Mundrati P, Shenoy N	Atypical painless presentation of mononeuritis multiplex: A case report	PM and R	2013;5(9 SUPPL 1):S186	Inappropriate study design
1203	Murao K, Oshima M, Miyajima O, Kubo Y	Verrucous skin lesions on the feet in diabetic neuropathy successfully treated with topical maxacalcitol	European Journal of Dermatology	2012;22(2):274-5	Inappropriate patient population
1204	Murguia M, Goodman DA, Spill GR	Incomplete right brachial plexopathy after segmental mastectomy for breast cancer resection: A case report	PM and R	2016;8(9 Supplement):S161	Inappropriate study design
1205	Murphy DR	Herniated disc with radiculopathy following cervical manipulation: nonsurgical management	The spine journal : official journal of the North American Spine Society	2006;6(4):459-63	Inappropriate theme
1206	Murphy DR, Beres JL	Is treatment in extension contraindicated in the presence of cervical spinal cord compression without myelopathy? A case report	Manual therapy	2008;13(5):468-72	Inappropriate study design
1207	Musaev AV, Strelkova NI, Maslovskaia SG	[Treatment of patients with disorders of spinal circulation using physical factors]	Zh Nevropatol Psikhiatr Im S S Korsakova	1985;85(8):1155-62	Inappropriate theme
1208	Muto M, Andreula C, Leonardi M	Treatment of herniated lumbar disc by intradiscal and intraforaminal oxygen-ozone (O2-O3) injection	Journal of neuroradiology = Journal de neuroradiologie	2004;31(3):183-9	Inappropriate theme
1209	Naam NH, Nemani S	Radial tunnel syndrome	The Orthopedic clinics of North America	2012;43(4):529-36	Inappropriate theme
1210	Nabhan A, Steudel WI, Dedeman L, Al-Khayat J, Ishak B	Subcutaneous local anesthesia versus intravenous regional anesthesia for endoscopic carpal tunnel release: a randomized controlled trial	Journal of neurosurgery	2011;114(1):240‐4	Inappropriate theme
1211	Nadler SF, Bartoli LM, Stitik TP, Chen B	Tarlov cyst as a rare cause of S1 radiculopathy: A case report	Archives of physical medicine and rehabilitation	2001;82(5):689-90	Inappropriate study design
1212	Naeser MA, Hahn K-AK, Lieberman BE, Branco KF	Carpal tunnel syndrome pain treated with low-level laser and microamperes transcutaneous electric nerve stimulation: A controlled study	Archives of physical medicine and rehabilitation	2002;83(7):978-88	Inappropriate intervention
1213	Nagdev A, Dreyfuss A, Martin D, Mantuani D	Principles of safety for ultrasound-guided single injection blocks in the emergency department	The American journal of emergency medicine	2019;37(6):1160-4	Inappropriate patient population
1214	Naguszewski WK, Naguszewski RK, Gose EE	Dermatomal somatosensory evoked potential demonstration of nerve root decompression after VAX-D therapy	Neurological research	2001;23(7):706-14	Inappropriate theme
1215	Nahari Y, Abbas A, Curtis E, Jacob S	Slowly progressive distal muscle weakness: Neuropathy or myopathy?	BMJ Case Reports	2019;12(4):e226903	Inappropriate study design
1216	Naidech AM	Patient management problem	CONTINUUM Lifelong Learning in Neurology	2009;15(3):158-64	Inappropriate theme
1217	Najafi A, Aubert P, Binkert C	Monomelic Ischemic Neuropathy of the Tibial and Peroneal Nerve After Onyx Embolization of Vasa Nervorum Supplying a Surgically Excluded Popliteal Artery Aneurysm	Cardiovascular and interventional radiology	2019;42(7):1041-4	Inappropriate patient population
1218	Nalbant M, Yemisci OU, Ozen S, Tezcan S	Ultrasonographic and electrophysiological outcomes of carpal tunnel syndrome treated with low-level laser therapy: a double-blind, prospective, randomized, sham-controlled study	Archives of rheumatology	2022;37(1):19‐30	Inappropriate intervention
1219	Nandi D, Aziz TZ	Deep brain stimulation in the management of neuropathic pain and multiple sclerosis tremor	Journal of clinical neurophysiology : official publication of the American Electroencephalographic Society	2004;21(1):31-9	Inappropriate theme
1220	Napadow V, Kettner N, Liu J, Li M, Kwong KK, Vangel M, et al	Hypothalamus and amygdala response to acupuncture stimuli in Carpal Tunnel Syndrome	Pain	2007;130(3):254‐66	Inappropriate theme
1221	Napoli A, Alfieri G, De Maio A, Panella E, Scipione R, Facchini G, et al	CT-guided Pulsed Radiofrequency Combined with Steroid Injection for Sciatica from Herniated Disk: a Randomized Trial	Radiology	2023;307(4):e221478	Inappropriate intervention
1222	Naqvi A, Cuchacovich R, Saketkoo L, Espinoza LR	Acute charcot arthropathy successfully treated with pamidronate: Long-term follow-up	American Journal of the Medical Sciences	2008;335(2):145-8	Inappropriate patient population
1223	Nardone A, Corna S, Turcato AM, Schieppati M	Afferent control of walking: are there distinct deficits associated to loss of fibres of different diameter?	Clinical neurophysiology: official journal of the International Federation of Clinical Neurophysiology	2014;125(2):327-35	Inappropriate theme
1224	Narouze SN, Zakari A, Vydyanathan A	Ultrasound-guided placement of a permanent percutaneous femoral nerve stimulator leads for the treatment of intractable femoral neuropathy	Pain physician	2009;12(4):E305-8	Inappropriate theme
1225	Nash P	Assessment and treatment of psoriatic spondylitis	Current Rheumatology Reports	2009;11(4):278-83	Inappropriate theme
1226	Naso F	Myocardial performance of disabled patients in a rehabilitation program	Archives of physical medicine and rehabilitation	1975;56(5):212-5	Inappropriate theme
1227	Nasr AJ, Zafereo J	The effects of dry needling and neurodynamic exercise on idiopathic peripheral neuropathy: A case report	Journal of Bodywork and Movement Therapies	2019;23(2):306-10	Inappropriate study design
1228	Nath S, Parmar P, Prabhu V, Gard S, Kumar S	Motor axonal neuropathy in sequence with acute transverse myelitis	Annals of Tropical Medicine & Public Health	2017;10(6):1824-6	Inappropriate theme
1229	Navratil L, Holeckova I, Runt V	Therapy of the carpal tunnel syndrome using retinaculotome	Bolest	2002;5(1):46-51	Inappropriate intervention
1230	Nawrot P, Nowakowski A, Kubaszewski L, Bartochowski L	[Modern views on the diagnostics and treatment of the cubital tunnel syndrome]	Chirurgia Narzadow Ruchu i Ortopedia Polska	2008;73(1):37-40	Inappropriate theme
1231	Nawroth PP, Bendszus M, Pham M, Jende J, Heiland S, Ries S, et al	The Quest for more Research on Painful Diabetic Neuropathy	Neuroscience	2018;387:28-37	Inappropriate patient population
1232	Nebli F, Beyrouti R, Ben Sassi S, Hentati F	A clinical analysis of 20 cases of chronic n-hexane intoxication	Journal of the Neurological Sciences	2013;333(SUPPL 1):e465	Inappropriate study design
1233	Nebreda CL, Vallejo R, Mayoral-Rojals V, Ojeda A	Osteoid Osteoma: Benign Osteoblastic Tumor of the Lumbar L4 Transverse Process Associated with Radicular Pain: A Case Report	Pain practice : the official journal of World Institute of Pain	2018;18(1):118-22	Inappropriate study design
1234	Nelson SC	Tarsal Tunnel Syndrome	Clinics in podiatric medicine and surgery	2021;38(2):131-41	Inappropriate study design
1235	Neretin VI, Kir'iakov VA, Gilinskaia NI, Sapfirova VA, Petina LV	[Modern methods of physical treatment in alcoholic polyneuropathies]	Sovremennye metody fizicheskogo lecheniia alkogol'nykh polineiropatii	1987(4):99-102	Inappropriate patient population
1236	Nesti L, Pugliese NR, Sciuto P, Natali A	Type 2 diabetes and reduced exercise tolerance: a review of the literature through an integrated physiology approach	Cardiovascular diabetology	2020;19(1):134	Inappropriate patient population
1237	Neto T, Freitas SR, Andrade RJ, Vaz JR, Mendes B, Firmino T, et al	Shear Wave Elastographic Investigation of the Immediate Effects of Slump Neurodynamics in People With Sciatica	Journal of ultrasound in medicine : official journal of the American Institute of Ultrasound in Medicine	2020;39(4):675-81	Included
1238	Neubauer K, Boeckelmann D, Koehler U, Kracht J, Kirschner J, Pendziwiat M, et al	Hereditary neuralgic amyotrophy in childhood caused by duplication within the SEPT9 gene: A family study	Cytoskeleton	2019;76(1):131-6	Inappropriate study design
1239	Neveu J, Perelman S, Suisse G, Monpoux F	Severe hyperhomocysteinemia and peripheral neuropathy as side effects of nitrous oxide in two patients with sickle cell disease	Archives de Pediatrie	2019;26(7):419-21	Inappropriate theme
1240	Neviaser RJ	Painful conditions affecting the shoulder	Clinical orthopaedics and related research	1983(173):63-9	Inappropriate theme
1241	Ng CY, Wu F	Scapular winging secondary to serratus anterior dysfunction: analysis of clinical presentations and etiology in a consecutive series of 96 patients	Journal of Shoulder and Elbow Surgery	2021;30(10):2336-43	Inappropriate theme
1242	Nguyen V, Brauneis D, Sloan JM, Sarosiek S, Quillen K, Shelton AC, et al	Brachial plexopathy following high-dose melphalan and autologous peripheral blood stem cell transplantation for AL amyloidosis	Blood	2017;130(Supplement 1)	Inappropriate theme
1243	Nguyen VP, Brauneis D, Kaku M, Sloan JM, Sarosiek S, Quillen K, et al	Neuralgic amyotrophy following high-dose melphalan and autologous peripheral blood stem cell transplantation for AL amyloidosis	Bone Marrow Transplantation	2018;53(3):371-3	Inappropriate theme
1244	Nickerson DS	Nerve decompression and neuropathy complications in diabetes: Are attitudes discordant with evidence?	Diabetic Foot and Ankle	2017;8(1):1367209	Inappropriate patient population
1245	Nielsen JF, Andersen H, Sinkjaer T	Decreased stiffness at the ankle joint in patients with long-term Type 1 diabetes	Diabetic Medicine	2004;21(6):539-44	Inappropriate patient population
1246	Niermeijer JM, Eurelings M, van der Linden MW, Lokhorst HM, Franssen H, Fischer K, et al	Intermittent cyclophosphamide with prednisone versus placebo for polyneuropathy with IgM monoclonal gammopathy	Neurology	2007;69(1):50‐9	Inappropriate theme
1247	Nigst H	[To prophylaxis of post-traumatic osteoporosis and Sudeck's syndrome]	Landarzt	1967;43(4):167-9	Inappropriate patient population
1248	Nikolaev NA	[Changes in peripheral hemodynamics in patients with vertebrogenic pain syndromes during reflexotherapy]	Zh Nevropatol Psikhiatr Im S S Korsakova	1982;82(4):45-9	Inappropriate theme
1249	Nikolova L	[Interference currents in the rehabilitation treatment of neuritis]	Nar Zdrav	1973;29(2):47-51	Inappropriate theme
1250	Nikolova L, Baltschew G	[Changes in the X-ray picture in Sudeckdistrophy after treatment with interferent current (author's transl)]	Med Klin	1977;72(17):751-3	Inappropriate theme
1251	Niro J, Fournier M, Oberlin C, Le Tohic A, Panel P	Endometriotic lesions of the lower troncular nerves	Gynecologie, obstetrique & fertilite	2014;42(10):702-5	Inappropriate theme
1252	Njegovan ME, Leonard EI, Joseph FB	Rehabilitation medicine approach to Charcot-Marie-Tooth disease	Clinics in podiatric medicine and surgery	1997;14(1):99-116	Inappropriate patient population
1253	No authors listed	Double-blind trial of intravenous methylprednisolone in Guillain-Barré syndrome. Guillain-Barré Syndrome Steroid Trial Group	Lancet (london, england)	1993;341(8845):586‐90	Inappropriate patient population
1254	No authors listed	Pain in the neck and arm: a multicentre trial of the effects of physiotherapy, arranged by the British Association of Physical Medicine	British medical journal	1966;1(5482):253‐8	Inappropriate theme
1255	Noble M, Tseng K-CC, Li H, Elfar JC	4-Aminopyridine as a Single Agent Diagnostic and Treatment for Severe Nerve Crush Injury	Military medicine	2019;184(Suppl 1):379-85	Inappropriate theme
1256	Nogueira MP, Paley D, Bhave A, Herbert A, Nocente C, Herzenberg JE	Nerve lesions associated with limb-lengthening	The Journal of bone and joint surgery American volume	2003;85(8):1502-10	Inappropriate theme
1257	Nordmann GR, Lauder GR, Grier DJ	Computed tomography guided lumbar sympathetic block for complex regional pain syndrome in a child: a case report and review	European journal of pain (London, England)	2006;10(5):409-12	Inappropriate study design
1258	Nordmann NJ, Michael AP, Espinosa JA	Resolution of Symptomatic Lumbar Synovial Cyst After Traumatic Event	World neurosurgery	2019;128:69-71	Inappropriate theme
1259	Nordon-Craft A, Moss M, Quan D, Schenkman M	Intensive care unit-acquired weakness: implications for physical therapist management	Physical therapy	2012;92(12):1494-506	Inappropriate theme
1260	North RB, Kidd DH, Piantadosi S	Spinal cord stimulation versus reoperation for failed back surgery syndrome: a prospective, randomized study design	Acta neurochirurgica Supplement	1995;64:106‐8	Inappropriate patient population
1261	Novak CB, Mackinnon SE	Repetitive use and static postures: a source of nerve compression and pain	Journal of hand therapy : official journal of the American Society of Hand Therapists	1997;10(2):151-9	Inappropriate theme
1262	Novak LM	Carpal tunnel syndrome	Lippincott's primary care practice	2000;4(6):642-8	Inappropriate theme
1263	Nurmikko T, MacIver K, Bresnahan R, Hird E, Nelson A, Sacco P	Motor Cortex Reorganization and Repetitive Transcranial Magnetic Stimulation for Pain-A Methodological Study	Neuromodulation	2016;19(7):669‐78	Inappropriate study design
1264	Nussbaum RP, Franz CK	Seeing is believing: Neuromuscular ultrasound as an ancillary to electrodiagnostics to improve the management of peripheral nerve injuries	PM and R	2020;12(SUPPL 1):S46	Inappropriate study design
1265	Nyunt WWT, Remli R, Abdul Muttlib FA, Leong CF, Masir N, Tumian NR, et al	Poems syndrome	Malaysian Journal of Pathology	2017;39(3):297-303	Inappropriate theme
1266	O'Connor A, McNamara B, Sweeney BJ	Diabetic lumbosacral radiculoplexus neuropathy after bariatric surgery	Surgery for Obesity and Related Diseases	2017;13(2):e9-e11	Inappropriate patient population
1267	Odabasi Z, Oh SJ	Diagnostic value of the near-nerve needle sensory nerve conduction in sensory inflammatory demyelinating polyneuropathy	Muscle & nerve	2018;57(3):414-8	Inappropriate patient population
1268	Oexeman S, Arroyo CI, Rodriguez-Collazo ER, Segura RP	Redefining the Topography of the Tibial Nerve: Updated Treatment Guide for Tibial Nerve Entrapments: An Addendum to Surgical Treatment Protocol for Peripheral Nerve Dysfunction of the Lower Extremity: A Systematic Approach	Clinics in Podiatric Medicine and Surgery	2021;38(1 Supplement):e7-e23	Inappropriate study design
1269	Ogon M, Goebel WE, Trappe AE	[Recurrent sciatica caused by "conjoined nerve roots" Diagnosis, therapy, follow-up]	Nervenarzt	1991;62(6):378-82	Inappropriate study design
1270	Ogundipe O, Walker M, Pearson TC, Slater NGP, Adepegba T, Westerdale N	Sickle cell disease and nitrous oxide-induced neuropathy	Clinical and Laboratory Haematology	1999;21(6):409-12	Inappropriate theme
1271	Oh CH, Ji GY, Cho PG, Choi W-S, Shin DA, Kim KN, et al	The catheter tip position and effects of percutaneous epidural neuroplasty in patients with lumbar disc disease during 6-months of follow-up	Pain physician	2014;17(5):E599-608	Inappropriate theme
1272	Oh S, Kang SJ, Park YJ	Ultrasound-guided pulsed radiofrequency of the saphenous nerve in a complex regional pain syndrome patient with lower limb pain	Pain practice : the official journal of World Institute of Pain	2022;22(1):123-6	Inappropriate patient population
1273	Oh SJ	Chronic alcoholic myopathy: an entity difficult to diagnose	Southern medical journal	1972;65(4):449-52	Inappropriate theme
1274	Ohta Y, Hayashi T, Sasaki C, Shiote M, Manabe Y, Shoji M, et al	Cauda equina syndrome caused by idiopathic sacral epidural lipomatosis	Internal medicine (Tokyo, Japan)	2002;41(7):593-4	Inappropriate patient population
1275	Okdahl T, Bertoli D, Brock B, Krogh K, Krag Knop F, Brock C, et al	Study protocol for a multicentre, randomised, parallel group, sham-controlled clinical trial investigating the effect of transcutaneous vagal nerve stimulation on gastrointestinal symptoms in people with diabetes complicated with diabetic autonomic neuropathy: the DAN-VNS Study	BMJ open	2021;11(1):e038677	Inappropriate patient population
1276	Olguner SK, Celiktas M, Oktay K, Arslan A, Bilgin E, Gezercan Y, et al	Comparison of 1-year results of single transforaminal epidural steroid injection among patients with different spinal pathologies-related radicular pain	Nigerian journal of clinical practice	2020;23(6):835-41	Inappropriate theme
1277	Oliva V, Gregory R, Brooks JCW, Pickering AE	Central pain modulatory mechanisms of attentional analgesia are preserved in fibromyalgia	Pain	2022;163(1):125-36	Inappropriate theme
1278	Omar IM, Garg A	Magnetic resonance neurography findings in three critically ill COVID-19 patients with new onset of extremity peripheral neuropathy	Polish Journal of Radiology	2021;86(1):e394-e400	Inappropriate patient population
1279	Omar N, Alvi F, Srinivasan MS	An unusual presentation of whiplash injury: long thoracic and spinal accessory nerve injury	European spine journal : official publication of the European Spine Society, the European Spinal Deformity Society, and the European Section of the Cervical Spine Research Society	2007;16 Suppl 3:275-7	Inappropriate theme
1280	Omolehinwa TT, Musbah T, Desai B, O'Malley BW, Jr, Stoopler ET	Neuralgia associated with transcutaneous electrical nerve stimulation therapy in a patient initially diagnosed with temporomandibular disorder	Oral surgery, oral medicine, oral pathology and oral radiology	2015;119(3):e101-4	Inappropriate theme
1281	O'Neal MA	Lower Extremity Weakness and Numbness in the Postpartum Period: A Case-Based Review	Neurologic Clinics	2019;37(1):103-11	Inappropriate study design
1282	Ong SR, Petrin Z	Mechanic with Non-iatrogenic MACN Lesion	PM and R	2022;14(Supplement 1):S61-S2	Inappropriate theme
1283	Oskouei AE, Talebi GA, Shakouri SK, Ghabili K	Effects of neuromobilization maneuver on clinical and electrophysiological measures of patients with carpal tunnel syndrome	J Phys Ther Sci	2014 Jul;26(7):1017-22	Included
1284	Ostafinski K, Swiatnicki W, Szymanski J, Szymanska A, Nowoslawska E, Zakrzewski K, et al	Predicting conservative treatment failure in patients with lumbar disc herniation Single center, case-control study	Clinical neurology and neurosurgery	2020;193:105867	Inappropriate study design
1285	Osterman AL, Babhulkar S	Unusual compressive neuropathies of the upper limb	Orthopedic Clinics of North America	1996;27(2):389-408	Inappropriate theme
1286	Ozcakar L, Cakar E, Kiralp MZ, Carli AB, Durmus O, Dincer U	Thoracic outlet syndrome in a patient with Poland syndrome	The Annals of thoracic surgery	2009;88(4):1354-6	Inappropriate patient population
1287	Ozcakar L, Carli AB, Gorur R, Durmus O, Kiralp MZ	Thoracic outlet syndrome due to an axillary band: what if it ruptures?	Rheumatology international	2010;30(11):1551-2	Inappropriate patient population
1288	Ozcakar L, Malas FU, Erol O	A 17-year-old girl with a small left hand: thoracic outlet syndrome is on the agenda	Clinical pediatrics	2008;47(1):80-2	Inappropriate patient population
1289	Ozisik PA, Toru M, Denk CC, Taskiran OO, Gundogmus B	CT-guided piriformis muscle injection for the treatment of piriformis syndrome	Turkish neurosurgery	2014;24(4):471-7	Inappropriate theme
1290	Ozment KT, Washburn B, Reese M	Can't get in the groove-bilateral ulnar nerve subluxation in a professional guitarist: A case report	PM and R	2021;13:S77	Inappropriate study design
1291	Ozturk U, Salduz A, Demirel M, Pehlivanoglu T, Sivacioglu S	Intraneural ganglion cyst of the ulnar nerve in an unusual location: A case report	International Journal of Surgery Case Reports	2017;31:61-4	Inappropriate study design
1292	Pahapill PA	A Novel Nonanchoring Technique for Implantation of Paddle Leads in the Cervical Spine Under Conscious Sedation	Neuromodulation : journal of the International Neuromodulation Society	2015;18(6):472-7	Inappropriate theme
1293	Pahapill PA, Zhang W	Restoration of altered somatosensory cortical representation with spinal cord stimulation therapy in a patient with complex regional pain syndrome: a magnetoencephalography case study	Neuromodulation : journal of the International Neuromodulation Society	2014;17(1):22-7	Inappropriate study design
1294	Pai RS, Vas L	Ultrasound-Guided Intra-articular Injection of the Radio-ulnar and Radio-humeral Joints and Ultrasound-Guided Dry Needling of the Affected Limb Muscles to Relieve Fixed Pronation Deformity and Myofascial Issues around the Shoulder, in a Case of Complex Regional Pain Syndrome Type 1	Pain practice : the official journal of World Institute of Pain	2018;18(2):273-82	Inappropriate study design
1295	Pailhes R, Lafosse JM, Marty P, Dahan O, Voisin S, Sie P	Large psoas haematoma and femoral neuropathy in a patient with type 2B von Willebrand's disease	Haemophilia : the official journal of the World Federation of Hemophilia	2012;18(6):e407-8	Inappropriate theme
1296	Pain S	Painful progress	Nature	2016;535(7611):S18-9	Inappropriate theme
1297	Pak K, Shin MJ, Hwang S-J, Shin J-H, Shin HK, Kim SJ, et al	Longitudinal Changes in Glucose Metabolism of Denervated Muscle after Complete Peripheral Nerve Injury	Molecular imaging and biology	2016;18(5):741-7	Inappropriate theme
1298	Paling C, Hutting N, Devoto K, Galdeano J, Josling K, Goodway L	A service evaluation of the management of patients with suspected cauda equina syndrome from an outpatient physiotherapy service in the United Kingdom	Musculoskelet Sci Pract	2022;62:102673	Inappropriate patient population
1299	Pan QL, Zhang LM, Zhang YL	Effect of acupuncture therapy in improving peripheral neuropathy of patients with diabetes mellitus	Chinese Journal of Clinical Rehabilitation	2004;8(21):4248-9	Inappropriate patient population
1300	Pandey A, Maheshwari PK, Chaturvedi M	Small fibre neuropathy - revisited nerve disorders	Journal, Indian Academy of Clinical Medicine	2017;18(3):190-96	Inappropriate theme
1301	Paphitou NI, Tourvas A, Floridou D, Richter J, Tryfonos C, Christodoulou C	The first human case of neuroinvasive West Nile virus infection identified in Cyprus	Journal of Infection and Public Health	2017;10(6):891-3	Inappropriate theme
1302	Paquette P, Higgins J, Gagnon DH	Peripheral and Central Adaptations After a Median Nerve Neuromobilization Program Completed by Individuals With Carpal Tunnel Syndrome: An Exploratory Mechanistic Study Using Musculoskeletal Ultrasound Imaging and Transcranial Magnetic Stimulation	Journal of manipulative and physiological therapeutics	2020;43(6):566-78	Included
1303	Paquette P, Lamontagne M, Higgins J, Gagnon DH	Repeatability and Minimal Detectable Change in Longitudinal Median Nerve Excursion Measures During Upper Limb Neurodynamic Techniques in a Mixed Population: A Pilot Study Using Musculoskeletal Ultrasound Imaging	Ultrasound Med Biol.	2015 Jul;41(7):2082-6	Inappropriate study design
1304	Paradowski B, Bilinska M	Gabapentin in the treatment of neuropathic pain in patients with type 2 diabetes mellitus	Polski Merkuriusz Lekarski	2003;15(85):61-4	Inappropriate patient population
1305	Parasoglou P, Rao S, Slade JM	Declining Skeletal Muscle Function in Diabetic Peripheral Neuropathy	Clinical therapeutics	2017;39(6):1085-103	Inappropriate patient population
1306	Parikh M, Slater N, Walker C	Ankle fractures in diabetics	Journal of the Royal College of Surgeons of Edinburgh	1998;43(6):415-6	Inappropriate patient population
1307	Park D, Ryu JS	Distribution Patterns of Vasculature Around Cervical Nerve Roots	PM & R : the journal of injury, function, and rehabilitation	2019;11(8):815-20	Inappropriate theme
1308	Park P, Lewandrowski K-U, Ramnath S, Benzel EC	Brachial neuritis: an under-recognized cause of upper extremity paresis after cervical decompression surgery	Spine	2007;32(22):E640-4	Inappropriate patient population
1309	Park S, Liu C-Y, Ward PJ, Jaiswal PB, English AW	Effects of Repeated 20-Hz Electrical Stimulation on Functional Recovery Following Peripheral Nerve Injury	Neurorehabilitation and neural repair	2019;33(9):775-84	Inappropriate theme
1310	Park S-H, Do H-K, Jo G-Y	Compressive peroneal neuropathy by an intraneural ganglion cyst combined with L5 radiculopathy: A case report	Medicine	2019;98(44):e17865	Inappropriate study design
1311	Park T, Lee HJ, Kim JS, Nam K	Posterior epidural disc fragment masquerading as spinal tumor: Review of the literature	Journal of back and musculoskeletal rehabilitation	2018;31(4):685-91	Inappropriate study design
1312	Park YJ, Lee MH, Kwon SY	Pulsed radiofrequency of the median nerve under ultrasound guidance for management of intractable neuropathic pain	The Journal of international medical research	2019;47(8):3978-84	Inappropriate theme
1313	Parker JL, Karantonis DM, Single PS, Obradovic M, Cousins MJ	Compound action potentials recorded in the human spinal cord during neurostimulation for pain relief	Pain	2012;153(3):593-601	Inappropriate patient population
1314	Parks NE, Benstead TJ	Charcot ankle arthropathy in CMT1A exacerbated by type 2 diabetes mellitus	Canadian Journal of Neurological Sciences	2010;37(3):419-21	Inappropriate patient population
1315	Parlak A, Aytekin A, Develi S, Ekinci S	Piriformis syndrome: a case with non-discogenic sciatalgia	Turkish neurosurgery	2014;24(1):117-9	Inappropriate study design
1316	Pasnoor M, Dimachkie MM, Barohn RJ	Cryptogenic sensory polyneuropathy	Neurologic clinics	2013;31(2):463-76	Inappropriate patient population
1317	Pasnoor M, Dimachkie MM, Barohn RJ	Diabetic neuropathy part 2 Proximal and asymmetric phenotypes	Neurologic Clinics	2013;31(2):447-62	Inappropriate patient population
1318	Patel A, Bowers R, Kim J	Differential diagnosis for new onset peripheral neuropathy: An unexpected case of ascending paralysis progressing to central pontine myelinolysis	Regional Anesthesia and Pain Medicine	2016;41(5)	Inappropriate study design
1319	Patel MS, Wilent WB, Gutman MJ, Abboud JA	Incidence of peripheral nerve injury in revision total shoulder arthroplasty: an intraoperative nerve monitoring study	Journal of Shoulder and Elbow Surgery	2021;30(7):1603-12	Inappropriate theme
1320	Patel RH, Sheth RN	Post-operative emergence of acute brachial neuritis following posterior cervical laminectomy with fusion: A case report and review of the literature	International Journal of Surgery Case Reports	2019;65:197-200	Inappropriate study design
1321	Patel SM, Dilaveri CA	What else is back there?	The American journal of medicine	2011;124(6):508-10	Inappropriate theme
1322	Paulus WM, Brandt T, Kuhne D, Leopold HC, Mobius E	[Therapy of orbital and retroorbital space occupying processes with optic nerve compression]	Nervenarzt	1985;56(10):519-34	Inappropriate theme
1323	Peacock KC, Resnick EJ, Thoder JJ	Fracture of the os peroneum with rupture of the peroneus longus tendon A case report and review of the literature	Clinical orthopaedics and related research	1986(202):223-6	Inappropriate study design
1324	Pease WS	Therapeutic electrical stimulation for spasticity: quantitative gait analysis	American journal of physical medicine & rehabilitation	1998;77(4):351-5	Inappropriate theme
1325	Pedraza M, Mulero P, Hernandez-Lain A, Cruz C, Pinero M, Guerrero AL, et al	Imported leprosy with neural involvement: A case report	Journal of Neurology	2012;259(1 SUPPL 1):S220-S1	Inappropriate patient population
1326	Pedro MT, Antoniadis G, Scheuerle A, Pham M, Wirtz CR, Koenig RW	Intraoperative high-resolution ultrasound and contrast-enhanced ultrasound of peripheral nerve tumors and tumorlike lesions	Neurosurgical focus	2015;39(3):E5	Inappropriate theme
1327	Peitersen E, Andersen P	Spontaneous course of 220 peripheral non-traumatic facial palsies	Acta oto-laryngologica	1966:Suppl	Inappropriate patient population
1328	Pelosi L, Aranyi Z, Beekman R, Bland J, Coraci D, Hobson-Webb LD, et al	Expert consensus on the combined investigation of carpal tunnel syndrome with electrodiagnostic tests and neuromuscular ultrasound	Clinical Neurophysiology	2022;135:107-16	Inappropriate theme
1329	Peng X, Yao J, Deng J	An analysis of adverse effects of thalidomide treatment in inflammatory bowel disease with peripheral neuritis	Gut	2020;69(SUPPL 2):A69-A70	Inappropriate theme
1330	Penner J, Abdel-Mannan O, Grant K, Maillard S, Kucera F, Hassell J, et al	6-month multidisciplinary follow-up and outcomes of patients with paediatric inflammatory multisystem syndrome (PIMS-TS) at a UK tertiary paediatric hospital: a retrospective cohort study	The Lancet Child and Adolescent Health	2021;5(7):473-82	Inappropriate study design
1331	Peolsson A, Söderlund A, Engquist M, Lind B, Löfgren H, Vavruch L, et al	Physical function outcome in cervical radiculopathy patients after physiotherapy alone compared with anterior surgery followed by physiotherapy: a prospective randomized study with a 2-year follow-up	Spine	2013;38(4):300‐7	Inappropriate theme
1332	Persson LC, Carlsson CA, Carlsson JY	Long-lasting cervical radicular pain managed with surgery, physiotherapy, or a cervical collar A prospective, randomized study	Spine	1997;22(7):751‐8	Inappropriate patient population
1333	Petersen E	Long-term high frequency (10 kHz) spinal cord stimulation in painful diabetic neuropathy: A randomised controlled trial	Diabetologia	2021;64(Supplement 1):S34-S5	Inappropriate patient population
1334	Petersen E, Scowcroft J, Brooks ES, White JL, Amirdelfan K, Guirguis M, et al	Long-term 10 KHZ spinal cord stimulation in painful diabetic neuropathy: A randomized controlled trial	Diabetes	2021;70(SUPPL 1)	Inappropriate patient population
1335	Petersen E, Stauss T, Scowcroft J, Brooks E, White J, Sills S, et al	ID:16055 Long-Term High-Frequency (10kHz) Spinal Cord Stimulation in Painful Diabetic Neuropathy - A Randomized Controlled Trial	Neuromodulation	2022;25(4 Supplement):S47	Inappropriate patient population
1336	Petersen E, Stauss T, Scowcroft J, Brooks E, White J, Sills S, et al	IDF21-0081 Effect of High-Frequency 10 kHz Spinal Cord Stimulation in Painful Diabetic Neuropathy - A Randomized Controlled Trial	Diabetes Research and Clinical Practice	2022;186(Supplement 1):109673	Inappropriate patient population
1337	Petersen E, Stauss T, Scowcroft J, Brooks E, White J, Sills S, et al	Sustained Benefits for 10 kHz Spinal Cord Stimulation Treatment of Painful Diabetic Neuropathy-Six Month Results from a Multicenter Randomized Controlled Trial	Neurology	2021;96(15 SUPPL 1)	Inappropriate patient population
1338	Petersen E, Stauss T, Scowcroft J, Jaasma MJ, White J, Sills S, et al	Treatment of Painful Diabetic Neuropathy (PDN): High-Frequency (10 kHz) Spinal Cord Stimulation (SCS) Provides Significant, Durable Pain Relief for PDN Patients	Postgraduate Medicine	2022;134(Supplement 2):12-4	Inappropriate patient population
1339	Petersen E, Stauss TG, Scowcroft JA, White JL, Sills SM, Amirdelfan K, et al	Evidence of significant reduction in pain and sensory symptoms of diabetic neuropathy with 10kHz spinal cord stimulation: 24-month RCT outcomes	Diabetologia	2022;65(Supplement 1):S28-S9	Inappropriate patient population
1340	Petersen EA, Stauss T, Scowcroft J, Brooks E, White J, Sills S, et al	Long-Term High-Frequency (10 kHz) Spinal Cord Stimulation in Painful Diabetic Neuropathy - A Randomized Controlled Trial	Clinical Neurosurgery	2022;68(SUPPL 1):35	Inappropriate patient population
1341	Petersen EA, Stauss TG, Scowcroft JA, Brooks ES, White JL, Sills SM, et al	Abstract #1003782: Neuromodulation for Treatment of Painful Diabetic Neuropathy - Sustained Benefits of 10kHz Spinal Cord Stimulation in a Randomized Controlled Trial	Endocrine Practice	2021;27(6 Supplement):S51-S2	Inappropriate patient population
1342	Petersen EA, Stauss TG, Scowcroft JA, Brooks ES, White JL, Sills SM, et al	Effect of High-frequency (10-kHz) Spinal Cord Stimulation in Patients with Painful Diabetic Neuropathy: A Randomized Clinical Trial	JAMA Neurology	2021;78(6):687-98	Inappropriate patient population
1343	Petignat P	[On the prognosis of peripheral auxillary nerve paralysis and C-5 segmental lesions]	Schweiz Arch Neurol Neurochir Psychiatr	1967;99(2):275-85	Inappropriate theme
1344	Petje G, Aigner N	Reflex sympathetic dystrophy in children	Archives of orthopaedic and trauma surgery	2000;120(7-8):465-6	Inappropriate patient population
1345	Petrov KB, Kalinina OS	[Physiotherapy of neurologic symptoms of lumbar osteochondrosis taking into account spinal biorhythms and topography of non-specific reflex muscular syndromes]	Voprosy kurortologii, fizioterapii, i lechebnoi fizicheskoi kultury	2008(4):48-50	Inappropriate theme
1346	Petrova NL, Edmonds ME	Conservative and Pharmacologic Treatments for the Diabetic Charcot Foot	Clinics in Podiatric Medicine and Surgery	2017;34(1):15-24	Inappropriate patient population
1347	Peyron R	[Functional imaging of pain]	Imagerie de la douleur	2014;208(1):5-12	Inappropriate theme
1348	Pfau DB, Geber C, Birklein F, Treede RD	Quantitative sensory testing of neuropathic pain patients: Potential mechanistic and therapeutic implications	Current Pain and Headache Reports	2012;16(3):199-206	Inappropriate theme
1349	Pfeifer LO, De Nardi AT, da Silva LXN, Botton CE, do Nascimento DM, Teodoro JL, et al	Association Between Physical Exercise Interventions Participation and Functional Capacity in Individuals with Type 2 Diabetes: A Systematic Review and Meta-Analysis of Controlled Trials	Sports Medicine - Open	2022;8(1):34	Inappropriate study design
1350	Pham J, Pingenot E, Averitt D, McCormack L, Selod OF	A Complex Clinical Presentation of Cervical Radiculopathy with Concurrent Parsonage Turner Syndrome: A Case Report	PM and R	2022;14(Supplement 1):S21-S2	Inappropriate study design
1351	Philip A, Gupta S, Ahrar K, Tam AL	A spectrum of nerve injury after thermal ablation: a report of four cases and review of the literature	Cardiovascular and interventional radiology	2013;36(5):1427-35	Inappropriate study design
1352	Phillips ILH	What's in the literature?	Journal of Clinical Neuromuscular Disease	2002;4(1):33-9	Inappropriate theme
1353	Piatkowska W, Spolaor F, Guiotto A, Guarneri G, Avogaro A, Sawacha Z	EMG analysis across different tasks improves prevention screenings in diabetes: a cluster analysis approach	Medical and Biological Engineering and Computing	2022;60(6):1659-73	Inappropriate study design
1354	Picciola E, Miller K, Klepper E	Brachial plexopathy in 15-year-old male following opioid overdose	American Journal of the Medical Sciences	2023;365(Supplement 1):S217	Inappropriate patient population
1355	Piccoliori G, Engl A, Gatterer D, Sessa E, in der Schmitten J, Abholz H-H	Management of low back pain in general practice - is it of acceptable quality: an observational study among 25 general practices in South Tyrol (Italy)	BMC family practice	2013;14:148	Inappropriate study design
1356	Pico M, Doh C	Pain in the Neck: A Case Report of Suprascapular Neuropathy Due to Parsonage Turner Syndrome	PM and R	2022;14(Supplement 1):S64-S5	Inappropriate study design
1357	Piedade GS, Cornelius JF, Chatzikalfas A, Vesper J, Slotty PJ	Open Microsurgical Dorsal Root Ganglion Lead Placement	Neuromodulation : journal of the International Neuromodulation Society	2019;22(8):956-9	Inappropriate theme
1358	Pierrot-Deseilligny E, Bergego C	[Nerve compression disorders due to prolonged immobilization]	Les atteintes nerveuses par compression en rapport avec une immobilisation prolongee	1979;29(49):3777-83	Inappropriate theme
1359	Pietrzak A, Badura-Stronka M, Kangas-Kontio T, Felczak P, Kozubski W, Latos-Bielenska A, et al	Clinical and ultrastructural findings in an ataxic variant of Kufor-Rakeb syndrome	Folia Neuropathologica	2019;57(3):285-94	Inappropriate theme
1360	Pinar L, Enhos A, Ada S, Güngör N	Can we use nerve gliding exercises in women with carpal tunnel syndrome?	Adv Ther	2005 Sep-Oct;22(5):467-75	Included
1361	Pinto da Silva FH, Dos Santos Silva J, Pereira de Barros LF, Souza RF, Landeiro JA, Rueda Lopes FC, et al	Use of diffusion tensor imaging as a prognostic biomarker after decompression surgery for carpal tunnel syndrome	Acta Radiol	2023;64(3):1109-15	Inappropriate study design
1362	Pirotte B, Voordecker P, Neugroschl C, Baleriaux D, Wikler D, Metens T, et al	Combination of functional magnetic resonance imaging-guided neuronavigation and intraoperative cortical brain mapping improves targeting of motor cortex stimulation in neuropathic pain	Neurosurgery	2005;56(2 Suppl):344-59	Inappropriate theme
1363	Pluijms WA, Slangen R, van Kleef M, Joosten EA, Reulen JPH	Increased contact heat evoked potential stimulation latencies in responders to spinal cord stimulation for painful diabetic polyneuropathy	Neuromodulation : journal of the International Neuromodulation Society	2015;18(2):126-32	Inappropriate patient population
1364	Pockett S, Gavin RM	Acceleration of peripheral nerve regeneration after crush injury in rat	Neuroscience letters	1985;59(2):221-4	Inappropriate patient population
1365	Podger H, Kent M	Femoral nerve palsy associated with bilateral spontaneous iliopsoas haematomas: a complication of venous thromboembolism therapy	Age and ageing	2016;45(1):175-6	Inappropriate patient population
1366	Poh F, Xi Y, Rozen SM, Scott KM, Hlis R, Chhabra A	Role of MR Neurography in Groin and Genital Pain: Ilioinguinal, Iliohypogastric, and Genitofemoral Neuralgia	AJR American journal of roentgenology	2019;212(3):632-43	Inappropriate theme
1367	Pohjolainen T	[Reflex dystrophy]	Refleksidystrofia	1995;111(18):1783-9	Inappropriate theme
1368	Polacek H, Kozak J, Vrba I, Vrana J, Stancak A	Effects of spinal cord stimulation on the cortical somatosensory evoked potentials in failed back surgery syndrome patients	Clinical neurophysiology : official journal of the International Federation of Clinical Neurophysiology	2007;118(6):1291-302	Inappropriate patient population
1369	Pollard H, Tuchin P	Cervical radiculopathy: a case for ancillary therapies?	Journal of manipulative and physiological therapeutics	1995;18(4):244-9	Inappropriate theme
1370	Pompe SM, Schreuder T, Teunissen LL, Visser LH, Beekman R	In situ decompression vs conservative treatment for mild ulnar neuropathy at the elbow	Muscle & nerve	2020;62(2):247‐53	Inappropriate theme
1371	Ponomarenko IV, Murashko NK, Chupryna HM, Parnikoza TP, Sereda VH	[Carpal tunnel syndrome: diagnostics and conservative treatment]	Likars'ka sprava	2012(7):163-5	Inappropriate study design
1372	Ponrouch M, Bouic N, Bringuier S, Biboulet P, Choquet O, Kassim M, et al	Estimation and pharmacodynamic consequences of the minimum effective anesthetic volumes for median and ulnar nerve blocks: a randomized, double-blind, controlled comparison between ultrasound and nerve stimulation guidance	Anesthesia and analgesia	2010;111(4):1059‐64	Inappropriate patient population
1373	Poply K, Haroon A, Ganeshan B, Nikolic S, Sharma S, Ahmad A, et al	Dynamic Brain Imaging Response to Spinal Cord Stimulation Differential Frequencies DiFY SCS-PET Clinical Trial	Neuromodulation	2023;26(5):988‐98	Inappropriate patient population
1374	Popov I, Ngambu F, Mantel G, Rout C, Moodley J	Acute spinal cord injury in pregnancy: An illustrative case and literature review	Journal of Obstetrics and Gynaecology	2003;23(6):596-8	Inappropriate study design
1375	Porro F, Rinchetti P, Magri F, Riboldi G, Nizzardo M, Simone C, et al	The wide spectrum of clinical phenotypes of spinal muscular atrophy with respiratory distress type 1: A systematic review	Journal of the Neurological Sciences	2014;346(1-2):35-42	Inappropriate study design
1376	Porwal MH, Tutton S, Sinson GP, Sacho R	Endovascular treatment of a sacral dural arteriovenous fistula	BMJ Case Reports	2021;14(2):239256	Inappropriate theme
1377	Posso-Osorio I, Naranjo-Escobar J, Marcela Loaiza D, Polo M, Echeverri A, Tobon GJ	Neurological involvement as the initial manifestation in primary sjogren's syndrome - a case report	Current Rheumatology Reviews	2019;15(3):254-8	Inappropriate study design
1378	Post M	Diagnosis and treatment of suprascapular nerve entrapment	Clinical orthopaedics and related research	1999(368):92-100	Inappropriate theme
1379	Postal M, Costallat LTL, Appenzeller S	Neuropsychiatric manifestations in systemic lupus erythematosus: Epidemiology, pathophysiology and management	CNS Drugs	2011;25(9):721-36	Inappropriate study design
1380	Poujade T, Hanouz N, Lecoq B, Hulet C, Collon S	Ultrasound-guided surgical treatment for ulnar nerve entrapment: a cadaver study	Chirurgie de la main	2014;33(4):256-62	Inappropriate study design
1381	Power BJ, O'Reilly G, Murphy R, Murphy KJ, Pickering M, Jones JFX	Normal nerve striations are altered in the trembler-J mouse, a model of Charcot-Marie-Tooth disease	Muscle & nerve	2015;51(2):246-52	Inappropriate patient population
1382	Power C, Boisse L, Rourke S, Gill M	NeuroAIDS: An evolving epidemic	Canadian Journal of Neurological Sciences	2009;36(3):285-95	Inappropriate theme
1383	Power HA, Morhart MJ, Olson JL, Chan KM	Postsurgical Electrical Stimulation Enhances Recovery Following Surgery for Severe Cubital Tunnel Syndrome: a Double-Blind Randomized Controlled Trial	Neurosurgery	2020;86(6):769‐77	Inappropriate theme
1384	Prakash B, Anoosha P, Singh S	A rare combination of pure neuritic leprosy with morphea leading to diagnostic confusion	Indian Journal of Leprosy	2015;87(APRIL-JUNE):85-9	Inappropriate patient population
1385	Prakasha SR, Mustafa AS, Baikunje S, Subramanyam K	"Dry" and "wet" beriberi mimicking critical illness polyneuropathy	Annals of Indian Academy of Neurology	2013;16(4):687-9	Inappropriate theme
1386	Pratt NE	Neurovascular entrapment in the regions of the shoulder and posterior triangle of the neck	Physical therapy	1986;66(12):1894-900	Inappropriate theme
1387	Probst DT, Mackinnon SE, Prather H	Isolated Axillary Nerve Injury in an Elite High School American Football Player: A Case Report	Sports health	2019;11(6):550-3	Inappropriate study design
1388	Prokop A, Pichlmaier H	[Peripheral neurogenic tumors--surgical therapy of nerve sheath tumors Review and personal results]	Zentralbl Chir	1993;118(11):665-75	Inappropriate study design
1389	Prologo JD, Lin RC, Williams R, Corn D	Percutaneous CT-guided cryoablation for the treatment of refractory pudendal neuralgia	Skeletal radiology	2015;44(5):709-14	Inappropriate patient population
1390	Proske M, Steinbrich W	[CT-guided pain treatment]	CT-gesteuerte Schmerzbehandlung	1996;126(29):1270-3	Inappropriate theme
1391	Provenzano DA, Williams JR, Jarzabek G, DeRiggi LA, Scott TF	Treatment of Neuropathic Pain and Functional Limitations Associated With Multiple Sclerosis Using an MRI-Compatible Spinal Cord Stimulator: A Case Report With Two Year Follow-Up and Literature Review	Neuromodulation : journal of the International Neuromodulation Society	2016;19(4):406-13	Inappropriate study design
1392	Provinciali L, Giattini A, Splendiani G, Logullo F	Usefulness of hand rehabilitation after carpal tunnel surgery	Muscle & nerve	2000;23(2):211‐6	Inappropriate theme
1393	Qi HT, Wang XM, Li SY, Wang GB, Wang DH, Wang ZT, et al	The role of ultrasonography and MRI in patients with non-traumatic nerve fascicle torsion of the upper extremity	Clinical radiology	2013;68(9):e479-83	Inappropriate theme
1394	Qiao G, Feng M, Wang X, Liu J, Ge M, Yang B, et al	Revision for Endoscopic Diskectomy: Is Lateral Lumbar Interbody Fusion an Option?	World neurosurgery	2020;133:e26-e30	Inappropriate theme
1395	Queler SC, Towbin AJ, Milani C, Whang J, Sneag DB	Parsonage-Turner Syndrome Following COVID-19 Vaccination: MR Neurography	Radiology	2022;302(1):84-7	Inappropriate patient population
1396	Quon JA, Cassidy JD, O'Connor SM, Kirkaldy-Willis WH	Lumbar intervertebral disc herniation: treatment by rotational manipulation	Journal of manipulative and physiological therapeutics	1989;12(3):220-7	Inappropriate theme
1397	Radawski MM, Strakowski JA, Johnson EW	Acute common peroneal neuropathy due to hand positioning in normal labor and delivery	Obstetrics and gynecology	2011;118(2 Pt 2):421-3	Inappropriate theme
1398	Raes L, Draulans N, van Campenhout A, Ortibus E, Peers K, Kiekens C	Sequential bilateral complete rupture of the rectus femoris muscle in a patient with hereditary spastic paraplegia	European journal of physical and rehabilitation medicine	2017;53(5):794-7	Inappropriate theme
1399	Raina MS, Philip SG	Non-congenital Guillain-Barre Syndrome in a neonate	Developmental Medicine and Child Neurology	2013;55(SUPPL 1):62-3	Inappropriate patient population
1400	Raju B, Ashraf O, Jumah F, Appaji Gowda NM, Gupta G, Sun H, et al	Nicolau Syndrome, Masquerader of Postinjection Sciatic Nerve Injury: Case Report and Review of Literature	World neurosurgery	2020;143:51-5	Inappropriate study design
1401	Ramchandani C, Quwatli W, Abdel-Gadir K	Parsonage-turner syndrome: An unusual presentation	Journal of General Internal Medicine	2014;29(SUPPL 1):S406	Inappropriate patient population
1402	Ramdass M, Bedaysie H, Mahadeo S, Ramcharan R, Oudit D	Bilateral brachial plexus palsy resulting from trauma	The Journal of trauma	2001;50(6):1147-9	Inappropriate patient population
1403	Ramsdell K, Nitu-Marquise A	Axonal polyneuropathy as the initial manifestation of lupus: A case report	PM and R	2020;12(SUPPL 1):S119	Inappropriate study design
1404	Ramtahal J, Ramlakhan S, Singh K	Sciatic nerve injury following intramuscular injection: a case report and review of the literature	The Journal of neuroscience nursing : journal of the American Association of Neuroscience Nurses	2006;38(4):238-40	Inappropriate study design
1405	Rangel MA, Baptista C, Santos F, Real MV, Campos RA, Leite AL	Acute mononeuropathy in a child with newly diagnosed type 1 diabetes mellitus	Journal of Pediatric Endocrinology and Metabolism	2015;28(3-4):341-4	Inappropriate patient population
1406	Rasche D, Ruppolt M, Stippich C, Unterberg A, Tronnier VM	Motor cortex stimulation for long-term relief of chronic neuropathic pain: a 10 year experience	Pain	2006;121(1‐2):43‐52	Inappropriate study design
1407	Rasche D, Siebert S, Stippich C, Kress B, Nennig E, Sartor K, et al	[Spinal cord stimulation in Failed-Back-Surgery-Syndrome Preliminary study for the evaluation of therapy by functional magnetic resonance imaging (fMRI)]	Schmerz	2005;19(6):497-5	Inappropriate patient population
1408	Rasekhi R, Babb D, Price C	Neuromodulatory burst therapy for agent orange-induced peripheral neuropathy: A case report	A and A Practice	2018;10(7):165-7	Inappropriate study design
1409	Rasool S, Afifi A, De Lord D	Case of atypical cutaneous mycobacterium chelonae infection in a patient with SLE after cyclophosphamide therapy	Rheumatology (United Kingdom)	2020;59(Supplement 2)	Inappropriate study design
1410	Rassner L	Lumbar plexus nerve entrapment syndromes as a cause of groin pain in athletes	Current sports medicine reports	2011;10(2):115-20	Inappropriate patient population
1411	Rath EM	Surgical treatment of maxillary nerve injuries The infraorbital nerve	Atlas of the oral and maxillofacial surgery clinics of North America	2001;9(2):31-41	Inappropriate patient population
1412	Razzaq AA, O'Brien D, Mathew B, Bartlett R, Taylor D	Efficacy and durability of fluoroscopically guided cervical nerve root block	British journal of neurosurgery	2007;21(4):365-9	Inappropriate patient population
1413	Reddy CG, Flouty OE, Holland MT, Rettenmaier LA, Zanaty M, Elahi F	Novel technique for trialing peripheral nerve stimulation: ultrasonography-guided StimuCath trial	Neurosurgical focus	2017;42(3):E5	Inappropriate theme
1414	Refaeian M, King JC, Dumitru D	Isolated sural neuropathy presenting as lateral ankle pain	American journal of physical medicine & rehabilitation	2001;80(7):543-6	Inappropriate theme
1415	Rein S, Weindel S, Schaller HE, Mittelbronn M, Schmidt G	[Peroneal nerve palsy caused by a recurrent proximal tibiofibular joint ganglion--a case report and review of the literature]	Peronauslasion, hervorgerufen durch ein rezidivierendes Ganglion des proximalen Tibiofibulargelenkes--Eine Falldarstellung und Literaturubersicht	2005;37(4):267-75	Inappropriate study design
1416	Reisch T, Helmy N, Antoniadis A	Acute Motor Failure of the N Peroneus Profundus Caused by a Cystic Tibiofibular Joint	Z Orthop Unfall	2019;157(5):562-5	Inappropriate patient population
1417	Reme H	[The Sudek syndrome]	Sudeck-Syndrom	1978;73(44):1527-33	Inappropriate theme
1418	Renemann H, Diekmeier L	[Changes in heart volumes in patients with autonomic disorders during terrain exercise therapy and their diagramatic demonstration]	Anderung der Herzvolumina bei vegetativ Gestorten unter Terrainkur und ihre Darstellung in einem Verlaufsdiagramm	1967;56(6):623-9	Inappropriate theme
1419	Renno WM, Saleh F, Klepacek I, Al-Awadi F	Talin immunogold density increases in sciatic nerve of diabetic rats after nerve growth factor treatment	Medicina (Kaunas, Lithuania)	2006;42(2):147-63	Inappropriate patient population
1420	Reyhanioglu DA, Kara B, Yildirim G	Examination of distal latance as fall risk biomarker in patient with diabetic peripheral neuropathy	Turkish Journal of Biochemistry	2018;43(Supplement 1):23	Inappropriate patient population
1421	Reyns N, Derambure P, Duhamel A, Bourriez J-L, Blond S, Houdayer E	Motor cortex stimulation modulates defective central beta rhythms in patients with neuropathic pain	Clinical neurophysiology : official journal of the International Federation of Clinical Neurophysiology	2013;124(4):761-9	Inappropriate theme
1422	Rho RH, Brewer RP, Lamer TJ, Wilson PR	Complex regional pain syndrome	Mayo Clinic proceedings	2002;77(2):174-80	Inappropriate patient population
1423	Rianon NJ, des Bordes JK	Paget Disease of Bone for Primary Care	American family physician	2020;102(4):224-8	Inappropriate patient population
1424	Ricci V, Ozcakar L	Ultrasound imaging of the superior cluneal nerve: Sonoanatomy of the osteo-fibrous tunnel revisited	Clinical anatomy (New York, NY)	2019;32(4):466-7	Inappropriate theme
1425	Rich JA, Newell A, Williams T	Traumatic brachial plexus injury rehabilitation using neuromuscular electrical muscle stimulation in a polytrauma patient	BMJ case reports	2019;12(12)	Inappropriate patient population
1426	Rix GDW, Rothman EH, Robinson AWD	Idiopathic neuralgic amyotrophy: an illustrative case report	Journal of manipulative and physiological therapeutics	2006;29(1):52-9	Inappropriate study design
1427	Rizik CJ	Asymmetric upper extremity weakness and paresthesiae as the initial presenting symptoms of guillain-barre syndrome: A case report	PM and R	2017;9(9 Supplement 1):S192	Inappropriate study design
1428	Robinson M	Clinical diagnosis and treatment of a patient with low back pain using the patient response model: A case report	Physiotherapy theory and practice	2016;32(4):315-23	Inappropriate study design
1429	Rodrigues AF, Mendonca M, Correia AS, Alves L	Peripheral neuropathy-Report of a case of difficult diagnosis	European Journal of Internal Medicine	2013;24(SUPPL 1):e266	Inappropriate study design
1430	Rodriguez A, Ruiz E, Escobar P, Ortiz F	Unilateral hypoplasia of thenar region: A case report	PM and R	2014;6(8 SUPPL 2):S106	Inappropriate study design
1431	Rodriguez-Merchan EC	Peripheral nerve injuries in haemophilia	Blood transfusion = Trasfusione del sangue	2014;12 Suppl 1:s313-8	Inappropriate theme
1432	Roelsen E	POLYNEURITIS AFTER NITROFURANTOIN (FURADANTIN) THERAPY A SURVEY AND REPORT OF TWO NEW CASES	Acta medica Scandinavica	1964;175:145-54	Inappropriate study design
1433	Rogachov A, Bhatia A, Cheng JC, Bosma RL, Kim JA, Osborne NR, et al	Plasticity in the dynamic pain connectome associated with ketamine-induced neuropathic pain relief	Pain	2019;160(7):1670-9	Inappropriate theme
1434	Romero Ortega P, Formigo Couceiro J, Alonso Bidegain M	[Foot pain The role of echopalpation]	Rehabilitacion (Madr)	2020;54(3):222-3	Inappropriate theme
1435	Romero-Serrano E, Esparza-Minana JM	Spinal cord stimulation in the approach to chronic pelvic pain: A case report and literature review	Medicine (Baltimore)	2021;100(52):e28379	Inappropriate study design
1436	Rosenbaum AJ, Lisella J, Patel N, Phillips N	The cavus foot	The Medical clinics of North America	2014;98(2):301-12	Inappropriate theme
1437	Rosenfalck A	Early recognition of nerve disorders by near-nerve recording of sensory action potentials	Muscle & nerve	1978;1(5):360-7	Inappropriate patient population
1438	Rosenkranz M, Grzyska U, Niesen W, Fuchs K, Schummer W, Weiller C, et al	Anterior spinal artery syndrome following periradicular cervical nerve root therapy	Journal of neurology	2004;251(2):229-31	Inappropriate theme
1439	Rosenstock J, Tuchman M, Lamoreaux L, Sharma U	Pregabalin for the treatment of painful diabetic peripheral neuropathy: A double-blind, placebo-controlled trial	Pain	2004;110(3):628-38	Inappropriate patient population
1440	Roth G	Reinnervation in obstetrical branchial plexus palsy	Journal of the Neurological Sciences	1983;58(1):103-15	Inappropriate patient population
1441	Rothgangel AS, Braun SM, Beurskens AJ, Seitz RJ, Wade DT	The clinical aspects of mirror therapy in rehabilitation: a systematic review of the literature	International journal of rehabilitation research Internationale Zeitschrift fur Rehabilitationsforschung Revue internationale de recherches de readaptation	2011;34(1):1-13	Inappropriate study design
1442	Rothrock RJ, Elarjani T, Levi AD	Neurosurgical Mimics	Neurologic Clinics	2022;40(2):455-69	Inappropriate theme
1443	Rowbotham MC	Chronic pain: from theory to practical management	Neurology	1995;45(12 Suppl 9):S5-6	Inappropriate theme
1444	Rowbotham MC, Goli V, Kunz NR, Lei D	Venlafaxine extended release in the treatment of painful diabetic neuropathy: A double-blind, placebo-controlled study	Pain	2004;110(3):697-706	Inappropriate patient population
1445	Rowland C, Kane D, Eogan M	Postpartum femoral neuropathy: Managing the next pregnancy	BMJ Case Reports	2019;12(12):e232967	Inappropriate patient population
1446	Rozmaryn LM, Dovelle S, Rothman ER, Gorman K, Olvey KM, Bartko JJ	Nerve and tendon gliding exercises and the conservative management of carpal tunnel syndrome	Journal of hand therapy	1998;11(3):171‐9	Inappropriate outcomes
1447	Rubin DI	Acute and chronic polyradiculopathies	CONTINUUM Lifelong Learning in Neurology	2011;17(4):831-54	Inappropriate patient population
1448	Rubin M	Demyelinating Neuropathies in Children	Neurology Alert	2016;35(10):79-	Inappropriate patient population
1449	Rubin W, Vandemoer N	Nystagmus arousal during the latent period of caloric nystagmus	The Laryngoscope	1971;81(4):524-8	Inappropriate patient population
1450	Ruchelsman DE, Lee SK, Posner MA	Failed surgery for ulnar nerve compression at the elbow	Hand clinics	2007;23(3):359-vii	Inappropriate patient population
1451	Ruhstaller TW, Amsler U, Cerny T	Rituximab: active treatment of central nervous system involvement by non-Hodgkin's lymphoma?	Annals of oncology: official journal of the European Society for Medical Oncology	2000;11(3):374-5	Inappropriate patient population
1452	Rumenapf G, Morbach S	What can i do with a patient with diabetes and critically impaired limb perfusion who cannot be revascularized?	International Journal of Lower Extremity Wounds	2014;13(4):378-89	Inappropriate patient population
1453	Rusbridge C	Chiari-like malformation with syringomyelia in the Cavalier King Charles spaniel: long-term outcome after surgical management	Veterinary surgery : VS	2007;36(5):396-405	Inappropriate patient population
1454	Russell SM, Benjamin V	Posterior surgical approach to the cervical neural foramen for intervertebral disc disease	Neurosurgery	2004;54(3):662-6	Inappropriate theme
1455	Rutkove SB	A 52-year-old woman with disabling peripheral neuropathy: review of diabetic polyneuropathy	JAMA	2009;302(13):1451-8	Inappropriate patient population
1456	Ruzhnikov MRZ, Brimble E, Hickey RE	Early signs and symptoms of leukodystrophies: A case-based guide	Pediatrics in Review	2021;42(3):133-44	Inappropriate study design
1457	Saab M	Brachial plexus lesion following an anterior dislocation of the shoulder	European journal of emergency medicine : official journal of the European Society for Emergency Medicine	2004;11(3):168-9	Inappropriate patient population
1458	Saal JA, Saal JS	Nonoperative treatment of herniated lumbar intervertebral disc with radiculopathy An outcome study	Spine	1989;14(4):431-7	Inappropriate study design
1459	Saber M, Schwabe D, Park H-J, Tessmer J, Khan Z, Ding Y, et al	Tonic, Burst, and Burst-Cycle Spinal Cord Stimulation Lead to Differential Brain Activation Patterns as Detected by Functional Magnetic Resonance Imaging	Neuromodulation : journal of the International Neuromodulation Society	2022;25(1):53-63	Inappropriate patient population
1460	Sacchetti M, Balducci S, Bazzucchi I, Carlucci F, Scotto di Palumbo A, Haxhi J, et al	Neuromuscular dysfunction in diabetes: role of nerve impairment and training status	Medicine and science in sports and exercise	2013;45(1):52-9	Inappropriate patient population
1461	Sachse J	[Gymnastic physiotherapy in neurology and psychiatry]	Die krankengymnastische Physiotherapie in Neurologie und Psychiatrie	1969;63(23):1243-8	Inappropriate theme
1462	Sahin E, Senocak O, Bacakoglu AK, Oztura I, Gozum M, Peker O	Neuralgic amyotrophy as the primary cause of shoulder pain in a patient with rotator cuff tear	Acta orthopaedica et traumatologica turcica	2009;43(2):190-2	Inappropriate theme
1463	Sahin F, Atalay NS, Akkaya N, Ercidogan O, Basakci B, Kuran B	The correlation of neurophysiological findings with clinical and functional status in patients following traumatic nerve injury	The Journal of hand surgery, European volume	2014;39(2):199-206	Inappropriate patient population
1464	Sahlstrand T, Lonntoft M	A prospective study of preoperative and postoperative sequential magnetic resonance imaging and early clinical outcome in automated percutaneous lumbar discectomy	Journal of spinal disorders	1999;12(5):368-74	Inappropriate patient population
1465	Sahoo RK, Jadon A, Nair A, Ahmed A, Giri D, Kar R	Superficial peroneal nerve entrapment neuropathy and role of pulsed radiofrequency neuromodulation	Agri Derg	2022;34(3):210-2	Inappropriate theme
1466	Said G, Bigo A, Ameri A, Gayno JP, Elgrably F, Chanson P, et al	Uncommon early-onset neuropathy in diabetic patients	Journal of Neurology	1998;245(2):61-8	Inappropriate patient population
1467	Saikumar J, Li G, Chaudhary RT	Reversible neuropathy after chemotherapy for metastatic adenocarcinoma from an unknown primary tumor to the sural nerve	American Journal of Therapeutics	2011;18(6):e264-e8	Inappropriate patient population
1468	Sajkowicz NM, Kuo DT, Blaustein D, Lopez E	Revisiting diabetic painless motor neuropathy: A case report	PM and R	2019;11(Supplement 2):S59-S60	Inappropriate study design
1469	Sakai T, Aoki H, Hojo M, Takada M, Murata H, Sumikawa K	Adhesiolysis and targeted steroid/local anesthetic injection during epiduroscopy alleviates pain and reduces sensory nerve dysfunction in patients with chronic sciatica	Journal of anesthesia	2008;22(3):242-7	Inappropriate intervention
1470	Sakar M, Korkusuz P, Demirbilek M, Cetinkaya DU, Arslan S, Denkbas EB, et al	The effect of poly(3-hydroxybutyrate-co-3- hydroxyhexanoate) (PHBHHx) and human mesenchymal stem cell (hMSC) on axonal regeneration in experimental sciatic nerve damage	The International journal of neuroscience	2014;124(9):685-96	Inappropriate study design
1471	Sakavicius D, Kubilius R, Sabalys G	[Post-traumatic infraorbital nerve neuropathy]	Medicina (Kaunas)	2002;38(1):47-51	Inappropriate study design
1472	Salim OJ, Davidson A, Li K, Leach JP, Heath C	Brainstem encephalitis and acute polyneuropathy associated with hepatitis E infection	BMJ case reports	2017;2017	Inappropriate patient population
1473	Salmon J	High-frequency spinal cord stimulation at 10 kHz for widespread pain: a retrospective survey of outcomes from combined cervical and thoracic electrode placements	Postgraduate medicine	2019;131(3):230-8	Inappropriate patient population
1474	Salomon M, Marruganti S, Cucinotta A, Lorusso M, Bortolotti P, Brindisino F	Parsonage-Turner Syndrome mimicking musculoskeletal shoulder pain: A case report during the SARS-CoV-2 pandemic era	Journal of telemedicine and telecare	2022:1357633X221100059	Inappropriate patient population
1475	Samanta R, Shoukrey K, Griffiths R	Rheumatoid arthritis and anaesthesia	Anaesthesia	2011;66(12):1146-59	Inappropriate patient population
1476	Samara L, Valls-Sole J, Caballero M	Dysphonia as an unusual debut of parsonage-Turner syndrome	Head and Neck	2013;35(7):E229-E30	Inappropriate patient population
1477	Sammarco GJ, Chang L	Outcome of surgical treatment of tarsal tunnel syndrome	Foot and Ankle International	2003;24(2):125-31	Inappropriate outcomes
1478	San Martino A, D'Andria FM, San Martino C	The surgical treatment of nerve root compression caused by scoliosis of the lumbar spine	Spine	1983;8(3):261-5	Inappropriate theme
1479	Sanchez M, Yoshioka T, Ortega M, Delgado D, Anitua E	Ultrasound-guided platelet-rich plasma injections for the treatment of common peroneal nerve palsy associated with multiple ligament injuries of the knee	Knee surgery, sports traumatology, arthroscopy : official journal of the ESSKA	2014;22(5):1084-9	Inappropriate patient population
1480	Sander HW, Quinto C, Saadeh PB, Chokroverty S	Sensitive median-ulnar motor comparative techniques in carpal tunnel syndrome	Muscle & nerve	1999;22(1):88-98	Inappropriate theme
1481	Sander HW, Quinto CM, Murali R, Chokroverty S	Needle cervical root stimulation may be complicated by pneumothorax	Neurology	1997;48(1):288-9	Inappropriate theme
1482	Santangelo L, Netti GS, Torres DD, Piscopo G, Carbone V, Losito L, et al	Peripheral nervous system manifestations of Shiga toxin-producing E coli-induced haemolytic uremic syndrome in children	Italian Journal of Pediatrics	2021;47(1):181	Inappropriate patient population
1483	Santilli A, Martinez-Thompson J, Speelziek S, Laughlin R	Femoral Neuropathy: A Comprehensive Clinical and Electrodiagnostic Review	Neurology Conference: American Academy Of Neurology Annual Meeting, AAN	2023;100(17 Supplement 2)	Inappropriate study design
1484	Santos T, Felgueiras H, Pinto M, Morais H	Posterior interosseous neuropathy - A diagnostic challenge	European Journal of Neurology	2014;21(SUPPL 1):545	Inappropriate study design
1485	Saporta MA, Shy ME	Inherited peripheral neuropathies	Neurologic Clinics	2013;31(2):597-619	Inappropriate theme
1486	Saranteas T, Koliantzaki I, Savvidou O, Tsoumpa M, Eustathiou G, Kontogeorgakos V, et al	Acute pain management in trauma: anatomy, ultrasound-guided peripheral nerve blocks and special considerations	Minerva anestesiologica	2019;85(7):763-73	Inappropriate patient population
1487	Saratsiotis J, Myriokefalitakis E	Diagnosis and treatment of posterior interosseous nerve syndrome using soft tissue manipulation therapy: a case study	Journal of bodywork and movement therapies	2010;14(4):397-402	Inappropriate study design
1488	Sarezky J, Sachs G, Elinzano H, Stavros K	Cancer and Peripheral Nerve Disease	Clinics in Geriatric Medicine	2021;37(2):289-300	Inappropriate patient population
1489	Sari S, Aydin ON, Tasdemir B, Galimberti F, Turan A	Effect of statin use on pain relief by transforaminal epidural steroid injection	The Journal of international medical research	2016;44(2):389-94	Inappropriate theme
1490	Sarig Bahat H, Eshkol Izrael H	Neck-shoulder pain and weakness: an uncommon presentation	Manual therapy	2012;17(3):255-8	Inappropriate theme
1491	Satbhai NG, Doi K, Hattori Y, Sakamoto S	Restoration of prehensile function for motor paralysis in Hopkins syndrome: case report	The Journal of hand surgery	2014;39(2):312-6	Inappropriate study design
1492	Sathornsumetee S, Morgenlander JC	Friday night palsy: An unusual case of brachial plexus neuropathy	Clinical Neurology and Neurosurgery	2006;108(2):191-2	Inappropriate study design
1493	Sato G, Osumi M, Mikami R, Morioka S	Long-term physical therapy for neuropathic pain after cervical spinal cord injury and resting state electroencephalography: a case report	Spinal cord series and cases	2022;8(1):41	Inappropriate study design
1494	Sato M, Mikawa Y, Matuda A	Ultrasound and electrical nerve stimulation-guided S1 nerve root block	Journal of anesthesia	2013;27(5):775-7	Inappropriate patient population
1495	Sato T, Terasawa Y, Higa H, Matsuno H, Arai A, Omoto S, et al	Nerve Ultrasound, Electrophysiological, and Clinical Changes in Treatment-Naive Chronic Inflammatory Demyelinating Polyneuropathy: A Case Report	Journal of clinical neurophysiology : official publication of the American Electroencephalographic Society	2019;36(1):82-4	Inappropriate study design
1496	Satoh N, Ueda Y, Koizumi M, Takeshima T, Iida J, Shigematsu K, et al	Assessment of pure single nerve root resection in the treatment of spinal schwannoma: focus on solitary spinal schwannomas located below the thoracolumbar junction	Journal of orthopaedic science : official journal of the Japanese Orthopaedic Association	2011;16(2):148-55	Inappropriate theme
1497	Savage NJ, Fritz JM, Kircher JC, Thackeray A	The prognostic value of electrodiagnostic testing in patients with sciatica receiving physical therapy	European spine journal	2015;24(3):434‐43	Inappropriate study design
1498	Savage NJ, Fritz JM, Thackeray A	The relationship between history and physical examination findings and the outcome of electrodiagnostic testing in patients with sciatica referred to physical therapy	Journal of orthopaedic and sports physical therapy	2014;44(7):508‐17	Inappropriate theme
1499	Savchenko O, Fedushka H	PMP22 neuropathies: Charcot-Marie-Tooth disease type 1A in a boy and changes in electroneuromyography	Clinical Neurophysiology	2022;135:e10	Inappropriate patient population
1500	Scanvion Q, Perez T, Cassim F, Outteryck O, Lanteri A, Hatron PY, et al	Neuralgic amyotrophy triggered by hepatitis E virus: a particular phenotype	Journal of Neurology	2017;264(4):770-80	Inappropriate patient population
1501	Schaffler-Schaden D, Sassmann R, Johansson T, Gampenrieder SP, Rinnerthaler G, Lampl K, et al	Comparison of high tone therapy and transcutaneous electrical nerve stimulation therapy in chemotherapy-induced polyneuropathy	Medicine	2020;99(19):e20149	Inappropriate patient population
1502	Schickendantz MS, Yalcin S	Conditions and Injuries Affecting the Nerves Around the Elbow	Clinics in Sports Medicine	2020;39(3):597-621	Inappropriate theme
1503	Schiemer A	Idiopathic Syringomyelia in a Military Helicopter Pilot	Aerospace medicine and human performance	2017;88(10):962-5	Inappropriate patient population
1504	Schipper J, Kardaun JW, Braakman R, van Dongen KJ, Blaauw G	Lumbar disk herniation: diagnosis with CT or myelography	Radiology	1987;165(1):227-31	Inappropriate theme
1505	Schirinzi E, Simoncini C, Pasquali L, Calabrese R, Siciliano G	An unusual thraumatic brachial plexopathy induced by prolonged ironing in a woman	Journal of the Peripheral Nervous System	2018;23(Supplement 1)	Inappropriate patient population
1506	Schistad EI, Espeland A, Pedersen LM, Sandvik L, Gjerstad J, Roe C	Association between baseline IL-6 and 1-year recovery in lumbar radicular pain	European journal of pain (London, England)	2014;18(10):1394-401	Inappropriate theme
1507	Schmal H, Strohm PC, Rosahl SK, Sudkamp NP	[Rupture of the arteria subscapularis following reduction of an anterior shoulder dislocation]	Unfallchirurg	2006;109(2):153-5	Inappropriate theme
1508	Schmid AB, Elliott JM, Strudwick MW, Little M, Coppieters MW	Effect of splinting and exercise on intraneural edema of the median nerve in carpal tunnel syndrome--an MRI study to reveal therapeutic mechanisms	Journal of orthopaedic research	2012;30(8):1343‐50	Included
1509	Schmid AB, Nee RJ, Coppieters MW	Reappraising entrapment neuropathies-Mechanisms, diagnosis and management	Manual Therapy	2013;18(6):449-57	Inappropriate theme
1510	Schmidli J, Widmer MK, Basile C, de Donato G, Gallieni M, Gibbons CP, et al	Editor's Choice - Vascular Access: 2018 Clinical Practice Guidelines of the European Society for Vascular Surgery (ESVS)	European journal of vascular and endovascular surgery : the official journal of the European Society for Vascular Surgery	2018;55(6):757-818	Inappropriate theme
1511	Schnack LL, Oexeman S, Rodriguez-Collazo ER	Implantable Neuromodulation Device in the Lower Limb: An Adjunctive Procedure in Patients with Continued Chronic Pain After Failed Revisional Microneurosurgical Procedure in a Nonreconstructable Zone of Injury	Clinics in podiatric medicine and surgery	2021;38(1S):e31-e43	Inappropriate theme
1512	Scholtes SA, Khoo-Summers L, Damico KJ	Presentation and management of arthrofibrosis of the knee: A case report	Physiotherapy theory and practice	2017;33(10):815-24	Inappropriate study design
1513	Schreiber AL, Sucher BM, Nazarian LN	Two novel nonsurgical treatments of carpal tunnel syndrome	Physical medicine and rehabilitation clinics of North America	2014;25(2):249-64	Inappropriate theme
1514	Schroder J, Fischer B, Stefan P, Wassmann H	Spinal synovial cysts: clinical and therapeutic considerations	Zentralblatt fur Neurochirurgie	2008;69(3):125-8	Inappropriate theme
1515	Schröder S, Liepert J, Remppis A, Greten JH	Acupuncture treatment improves nerve conduction in peripheral neuropathy	European journal of neurology	2007;14(3):276‐81	Inappropriate intervention
1516	Schulz A, Grafe P, Hagel C, Baumer P, Morrison H, Mautner V-F, et al	Neuropathies in the setting of Neurofibromatosis tumor syndromes: Complexities and opportunities	Experimental neurology	2018;299(Pt B):334-44	Inappropriate patient population
1517	Schulz CF, Davis TT, Fung DA	Epidural lipomatosis as a cause for high impedance values during a spinal cord stimulator trial	PM & R : the journal of injury, function, and rehabilitation	2013;5(8):729-31	Inappropriate patient population
1518	Schurmeyer-Horst F, Fischbach R, Nabavi D, Metze D, Stander S	[Brachioradial pruritus: a rare, localized, neuropathic form of itching]	Hautarzt	2006;57(6):523-7	Inappropriate patient population
1519	Schwarz E	[Manual therapy and internal medicine (author's transl)]	Manuelle Therapie und innere Medizin	1974;63(27):837-41	Inappropriate theme
1520	Scottoline B, Rosenthal S, Keisari R, Kirpekar R, Angell C, Wallerstein R	Long-term survival with diaphanospondylodysostosis (DSD): Survival to 5 years and further phenotypic characteristics	American Journal of Medical Genetics, Part A	2012;158 A(6):1447-51	Inappropriate theme
1521	Sears ED, Meerwijk EL, Schmidt EM, Kerr EA, Chung KC, Kamal RN, et al	Variation in Nonsurgical Services for Carpal Tunnel Syndrome Across a Large Integrated Health Care System	The Journal of hand surgery	2019;44(2):85-92:e1	Inappropriate study design
1522	Sears ED, Swiatek PR, Hou H, Chung KC	The Influence of Insurance Type on Management of Carpal Tunnel Syndrome: An Analysis of Nationwide Practice Trends	Plastic and reconstructive surgery	2016;138(5):1041-9	Inappropriate theme
1523	Sebastian D	Triangular interval syndrome: A differential diagnosis for upper extremity radicular pain	Physiotherapy theory and practice	2010;26(2):113-9	Inappropriate theme
1524	Seidel-Miller KL, Franco J, Prideaux CC	A unique trigger for Parsonage Turner Syndrome: A case report	PM and R	2018;10(9 Supplement):S62	Inappropriate study design
1525	Seifert K	[Peripheral vestibular vertigo and functional disorders of the craniovertebral joint]	HNO	1987;35(9):363-71	Inappropriate theme
1526	Seiser A, Schwarz S, Brainin M	[Critical illness polyneuropathy: clinical aspects and long-term outcome]	Critical Illness Polyneuropathie: Klinik und Langzeitergebnisse	1992;104(10):294-300	Inappropriate patient population
1527	Selch MT, Lin K, Agazaryan N, Tenn S, Gorgulho A, DeMarco JJ, et al	Initial clinical experience with image-guided linear accelerator-based spinal radiosurgery for treatment of benign nerve sheath tumors	Surgical neurology	2009;72(6):668-5	Inappropriate patient population
1528	Sener M, Sener U, Yildiz M, Baki C	Bilateral traumatic hip dislocation with bilateral sciatic nerve injury	Archives of orthopaedic and trauma surgery	1997;116(4):225-6	Inappropriate patient population
1529	Senoglu N, Senoglu M, Ozkan F, Kesilmez C, Kizildag B, Celik M	The level of termination of the dural sac by MRI and its clinical relevance in caudal epidural block in adults	Surgical and radiologic anatomy : SRA	2013;35(7):579-84	Inappropriate patient population
1530	Seo JH, Park SH	Diabetic cervical radiculopathy with adhesive capsulitis of the shoulder	Yonsei Medical Journal	2003;44(6):1114-8	Inappropriate patient population
1531	Separovic I, Kukuruzovic M, Malenica M	Hereditary neuropathy with liability to pressure palsy	Archives of Disease in Childhood	2021;106(SUPPL 2):A164	Inappropriate patient population
1532	Sepulveda M, Martinez-Hernandez E, Sola-Valls N, Casanova-Molla J, Graus F	Motor axonal neuropathy during pembrolizumab treatment of metastatic melanoma	Annals of Neurology	2016;80(Supplement 20):S108-S9	Inappropriate patient population
1533	Sequeiros RB, Ojala RO, Klemola R, Vaara TJ, Jyrkinen L, Tervonen OA	MRI-guided periradicular nerve root infiltration therapy in low-field (0 23-T) MRI system using optical instrument tracking	European radiology	2002;12(6):1331-7	Inappropriate patient population
1534	Seradge H, Jia YC, Owens W	In vivo measurement of carpal tunnel pressure in the functioning hand	The Journal of hand surgery	1995;20(5):855-9	Inappropriate patient population
1535	Serin HM, Yilmaz S, Kanmaz S, Simsek E, Aktan G, Tekgul H, et al	A rare cause of brachial plexopathy: Hereditary neuralgic amyotrophy	Turk Pediatri Arsivi	2019;54(3):189-91	Inappropriate patient population
1536	Serra J, Bostock H, Sola R, Aleu J, Garcia E, Cokic B, et al	Microneurographic identification of spontaneous activity in C-nociceptors in neuropathic pain states in humans and rats	Pain	2012;153(1):42-55	Inappropriate patient population
1537	Serre H, Simon L, Claustre J	[Reflex algodystrophy of the foot Apropos of 45 cases]	Rev Rhum Mal Osteoartic	1967;34(12):722-32	Inappropriate study design
1538	Sethi PP, Sudan A, Kumari S, Pathania M	Case of rare association of peripheral neuropathy with mixed connective tissue disorder	BMJ Case Reports	2021;14(4):238519	Inappropriate patient population
1539	Setton D, Khouri N	Paralysis of the radial nerve and supracondylar fractures of the humerus in children A study of a series of 11 cases	Revue de chirurgie orthopedique et reparatrice de l'appareil moteur	1992;78(1):28-33	Inappropriate study design
1540	Shafik A	Pudendal canal syndrome as a cause of vulvodynia and its treatment by pudendal nerve decompression	European journal of obstetrics, gynecology, and reproductive biology	1998;80(2):215-20	Inappropriate patient population
1541	Shah A, Jebson PJL	Current treatment of radial nerve palsy following fracture of the humeral shaft	The Journal of hand surgery	2008;33(8):1433-4	Inappropriate patient population
1542	Shah A, Kirchner JS	Complex regional pain syndrome	Foot and ankle clinics	2011;16(2):351-66	Inappropriate patient population
1543	Shah KA, Labana S, Yuseif J, Maeza A	Coma the presenting symptom of a bilateral thalamic stroke involving the artery of percheron	Journal of General Internal Medicine	2016;31(2 SUPPL 1):S586	Inappropriate patient population
1544	Shah T, Silverman B, Caldera F	Unique Case of an Emery-Dreifuss Muscular Dystrophy Patient with New Onset Bilateral Lower Extremity Weakness Following a Heart Transplant	PM and R	2022;14(Supplement 1):S43-S4	Inappropriate theme
1545	Shahien R, Bowirrat A	Facial nerve paralysis and partial brachial plexopathy after epidural blood patch: A case report and review of the literature	Journal of Pain Research	2011;4:39-45	Inappropriate study design
1546	Shaikh MF, Baqai TJ, Tahir H	Acute brachial neuritis following influenza vaccination	BMJ Case Reports	2012	Inappropriate patient population
1547	Shanahan LKT, Raines SGM, Coggins RL, Moore T, Carnes M, Griffin L	Osteopathic Manipulative Treatment in the Management of Isaacs Syndrome	The Journal of the American Osteopathic Association	2017;117(3):194-8	Inappropriate patient population
1548	Shanti RM, Khan J, Eliav E, Ziccardi VB	Is there a role for a collagen conduit and anti-inflammatory agent in the management of partial peripheral nerve injuries? and Maxillofacial Surgeons	Journal of oral and maxillofacial surgery : official journal of the American Association of Oral	2013;71(6):1119-25	Inappropriate theme
1549	Sharma J, Ahmad I, Singh AKC	Effects of exercises and manual therapy on nerve conduction studies of lower limb in patients with diabetes and diabetic peripheral neuropathy: A systematic review	International Journal of Diabetes in Developing Countries	2023	Inappropriate study design
1550	Sharma S, Bose B, Ostapowicz G, Adams R	Severe cryobulinaemia-related vasculitis in patient receiving treatment for hepatitis C	Nephrology	2011;16(SUPPL 1):59	Inappropriate patient population
1551	Sharma V, Chan YC, Ong, Teoh HL, Wilder-Smith EP	Bickerstaff's brainstem encephalitis: can it recur?	Journal of clinical neuroscience: official journal of the Neurosurgical Society of Australasia	2006;13(2):277-9	Inappropriate theme
1552	Shemtob L, Stratton R, Beynon H	Ataxic neuropathy in Sjogren's syndrome	Rheumatology (United Kingdom)	2019;58(Supplement 3)	Inappropriate patient population
1553	Shenouda EF, Gill SS	Laminal fenestration for the treatment of lumbar nerve root foraminal stenosis	British journal of neurosurgery	2002;16(5):494-7	Inappropriate theme
1554	Shimoga V, Westfall M, Stoffers V	Something to Chew On: Denture Adhesiveinduced Copper Deficiency Myeloneuropathy in a Patient with Suspected Ms	Journal of General Internal Medicine	2023;38(Supplement 2):S534	Inappropriate theme
1555	Shin CS, Davis BA	Femoral neuropathy due to patellar dislocation in a theatrical and jazz dancer: a case report	Archives of Physical Medicine & Rehabilitation	2005;86(6):1258-60	Inappropriate study design
1556	Shinoda M, Imamura Y, Hayashi Y, Noma N, Okada-Ogawa A, Hitomi S, et al	Orofacial Neuropathic Pain-Basic Research and Their Clinical Relevancies	Frontiers in Molecular Neuroscience	2021;14:691396	Inappropriate theme
1557	Shoaib A, Badruddeen, Dixit RK, Ganash M, Barreto G, Ashraf GM, et al	Beneficial effects of n-hexane bark extract of Onosma echioides L on diabetic peripheral neuropathy	Journal of Cellular Biochemistry	2019;120(10):16524-32	Inappropriate patient population
1558	Shoval HA, Stubblefield MD	Radiation-induced funicular pain from treatment of a spinal metastases	PM and R	2014;6(9 SUPPL 1):S292-S3	Inappropriate patient population
1559	Shrikhande AA, Shoval HA	Recurrent miller fisher variant of guillain-barre syndrome: A case report	PM and R	2013;5(9 SUPPL 1):S281	Inappropriate patient population
1560	Shukhova EV, Sankina MI	[Dynamics of the indicators of bioelectric activity of the muscles in children with sequelae of polyradiculoneuritis under the effect of complex health-resort treatment]	Vopr Kurortol Fizioter Lech Fiz Kult	1976(5):56-8	Inappropriate patient population
1561	Siddiq MAB, Jahan I, Masihuzzaman S	Wallet Neuritis - An Example of Peripheral Sensitization	Current rheumatology reviews	2018;14(3):279-83	Inappropriate theme
1562	Siddique N, Durcan R, Smyth S, Kyaw Tun T, Sreenan S, McDermott JH	Acute diabetic neuropathy following improved glycaemic control: A case series and review	Endocrinology, Diabetes and Metabolism Case Reports	2020;2020(1):19-0140	Inappropriate study design
1563	Sigamoney KV, Rashid A, Ng CY	Management of Atraumatic Posterior Interosseous Nerve Palsy	Journal of Hand Surgery	2017;42(10):826-30	Inappropriate patient population
1564	Sihvonen T, Lindgren KA, Airaksinen O, Leino E, Partanen J, Hanninen O	Dorsal ramus irritation associated with recurrent low back pain and its relief with local anesthetic or training therapy	Journal of spinal disorders	1995;8(1):8-14	Inappropriate theme
1565	Silva R, Fontao L, Moreira S, Alves I, Cruz VT, Taipa R, et al	Hexacarbon neuropathy	European Journal of Neurology	2017;24(Supplement 1):519-20	Inappropriate theme
1566	Simon NG, Franz CK, Gupta N, Alden T, Kliot M	Central Adaptation following Brachial Plexus Injury	World neurosurgery	2016;85:325-32	Inappropriate patient population
1567	Simopoulos TT, Kraemer J, Nagda JV, Aner M, Bajwa ZH	Response to pulsed and continuous radiofrequency lesioning of the dorsal root ganglion and segmental nerves in patients with chronic lumbar radicular pain	Pain physician	2008;11(2):137‐44	Inappropriate theme
1568	Simpson DM, Brown S, Tobias JK, Vanhove GF	NGX-4010, a capsaicin 8% dermal patch, for the treatment of painful HIV-associated distal sensory polyneuropathy: results of a 52-week open-label study	Clinical journal of pain	2014;30(2):134‐42	Inappropriate patient population
1569	Singh JR, Cardozo E, Christolias GC	The Clinical Efficacy for Two-Level Transforaminal Epidural Steroid Injections	PM & R : the journal of injury, function, and rehabilitation	2017;9(4):377-82	Inappropriate theme
1570	Singhal NS, Irodenko VS, Margeta M, Layzer RB	Sarcoid polyneuropathy masquerading as chronic inflammatory demyelinating polyneuropathy	Muscle and Nerve	2015;52(4):664-8	Inappropriate patient population
1571	Sinha A, Gupta S	Parsonage-turner syndrome following influenza vaccination: A case report	PM and R	2017;9(9 Supplement 1):S216	Inappropriate patient population
1572	Sir E, Eksert S, Ince ME, Simsek F, Ozkan G, Eskin MB	A Novel Technique: Ultrasound-Guided Serratus Anterior Plane Block for the Treatment of Posttraumatic Intercostal Neuralgia	American journal of physical medicine & rehabilitation	2019;98(11):e132-e5	Inappropriate patient population
1573	Sirisha A, Gaur GS, Pal P, Bobby Z, Balakumar B, Pal GK	Effect of honey and insulin treatment on oxidative stress and nerve conduction in an experimental model of diabetic neuropathy Wistar rats	PLoS ONE	2021;16(1 January 2021):e0245395	Inappropriate patient population
1574	Situ J, Lin CM, Qin ZH, Zhu DX, Lin H, Zhang FF, et al	[Features of peripheral nerve injuries in workers exposed to vibration: an analysis of 197 cases]	Zhonghua Lao Dong Wei Sheng Zhi Ye Bing Za Zhi	2016;34(12):931-4	Inappropriate theme
1575	Skorpik G, Zachs I	[Carpal tunnel syndrome]	Orthopade	1998;27(8):583-98	Inappropriate theme
1576	Skrzypczak J	[Clinical picture and therapy of optic nerve and chiasm neoplasms]	Dtsch Gesundheitsw	1969;24(45):2125-32	Inappropriate patient population
1577	Sleeman I, Wiblin L, Burn D	An unusual cause of falls in a young woman	Journal of the Royal College of Physicians of Edinburgh	2016;46(3):160-2	Inappropriate theme
1578	Slipman CW, Lipetz JS, Jackson HB, Rogers DP, Vresilovic EJ	Therapeutic selective nerve root block in the nonsurgical treatment of atraumatic cervical spondylotic radicular pain: a retrospective analysis with independent clinical review	Archives of physical medicine and rehabilitation	2000;81(6):741-6	Inappropriate study design
1579	Slipman CW, Plastaras CT, Palmitier RA, Huston CW, Sterenfeld EB	Symptom provocation of fluoroscopically guided cervical nerve root stimulation	Spine	1998;23(20):2235-42	Inappropriate theme
1580	Smith BH, Ramakrishna T, Schlagenhauff RE	Familial brachial neuropathy Two case reports with discussion	Neurology	1971;21(9):941-5	Inappropriate patient population
1581	Smith BW, Chang KWC, Koduri S, Yang LJS	Nerve graft versus nerve transfer for neonatal brachial plexus: Shoulder outcomes	Journal of Neurosurgery: Pediatrics	2021;27(1):87-92	Inappropriate patient population
1582	Smith EC, Xixis KI, Grant GA, Grant SA	Assessment of obstetric brachial plexus injury with preoperative ultrasound	Muscle & nerve	2016;53(6):946-50	Inappropriate patient population
1583	Sobey JH, Franklin A	Management of neuropathic pain in an adolescent with parsonage-turner brachial plexitis	Regional Anesthesia and Pain Medicine	2014;39(2):176	Inappropriate patient population
1584	Socolovsky M, Bataglia D, Barousse R, Robla-Costales J	Use of ultrasound and targeted physiotherapy in the management of a nerve suture performed under joint flexion	Acta neurochirurgica	2018;160(8):1597-601	Inappropriate theme
1585	Sol JC, Casaux J, Roux FE, Lotterie JA, Bousquet P, Verdie JC, et al	Chronic motor cortex stimulation for phantom limb pain: correlations between pain relief and functional imaging studies	Stereotactic and functional neurosurgery	2001;77(1-4):172-6	Inappropriate theme
1586	Somashekar DK, Wilson TJ, DiPietro MA, Joseph JR, Ibrahim M, Yang LJS, et al	The current role of diagnostic imaging in the preoperative workup for refractory neonatal brachial plexus palsy	Child's nervous system : ChNS : official journal of the International Society for Pediatric Neurosurgery	2016;32(8):1393-7	Inappropriate patient population
1587	Son B-C, Ko H-C, Choi J-G	Compression of Thoracic Spinal Cord with Decreased Cerebrospinal Fluid Space After Implantation of Paddle Lead Spinal Cord Stimulation at T9: A Three-Dimensional Myelographic Computed Tomography Study	World neurosurgery	2018;118:e323-e34	Inappropriate patient population
1588	Sophie M, Ford B	Management of pain in Parkinson's disease	CNS Drugs	2012;26(11):937-48	Inappropriate patient population
1589	Sorell DA, Hinterbuchner C, Green RF, Kalisky Z	Traumatic common peroneal nerve palsy: a retrospective study	Archives of physical medicine and rehabilitation	1976;57(8):361-5	Inappropriate patient population
1590	Soyupek F, Yesildag A, Kutluhan S, Askin A, Ozden A, Uslusoy GA, et al	Determining the effectiveness of various treatment modalities in carpal tunnel syndrome by ultrasonography and comparing ultrasonographic findings with other outcomes	Rheumatology international	2012;32(10):3229‐34	Inappropriate intervention
1591	Sozzi G, Marotta P	Papilledema in idiopathic inflammatory polyradiculoneuropathy	Italian journal of neurological sciences	1986;7(1):97-100	Inappropriate patient population
1592	Spanos G, Zounis M, Natsika M, May S	The application of Mechanical Diagnosis and Therapy and changes on MRI findings in a patient with cervical radiculopathy	Manual therapy	2013;18(6):606-10	Inappropriate theme
1593	Speranskii AP, Antropova MI	[Electromyographic studies of patients with peripheral nerve injury during treatment with ultrasound]	Zh Nevropatol Psikhiatr Im S S Korsakova	1970;70(3):382-8	Inappropriate theme
1594	Speranskii NI, Sorokina EI, Belaia NA	[APROPOS OF THE USE OF MASSAGE IN PATIENTS WITH CERVICAL-THORACIC RADICULITIS AND SYMPATHICO-GANGLIONITIS WITH CARDIALGIA SYNDROME]	Zh Nevropatol Psikhiatr Im S S Korsakova	1965;65:222-7	Inappropriate theme
1595	Sridhara CR, Izzo KL	Terminal sensory branches of the superficial peroneal nerve: an entrapment syndrome	Archives of physical medicine and rehabilitation	1985;66(11):789-91	Inappropriate theme
1596	Srikajon J, Srivanitchapoom P, Pitakpatapee Y	Autosomal Recessive Spastic Ataxia of Charlevoix-Saguenay (ARSACS): The classical clinical manifestations, fundoscopic examination, and brain MRI findings	Parkinsonism and Related Disorders	2020;79(Supplement 1):e113	Inappropriate patient population
1597	Stagge JM	More to neurodynamic testing	The Journal of orthopaedic and sports physical therapy	2001;31(9):519-22	Inappropriate theme
1598	Stahl HW	[Diagnostic and therapeutic hints of small peripheral neurology in the everyday medical practice]	Z Allgemeinmed	1969;45(17):801-6	Inappropriate theme
1599	Stancak A, Kozak J, Vrba I, Tintera J, Vrana J, Polacek H, et al	Functional magnetic resonance imaging of cerebral activation during spinal cord stimulation in failed back surgery syndrome patients	European journal of pain (London, England)	2008;12(2):137-48	Inappropriate patient population
1600	Stancanelli C, Gentile L, Vita G, Toscano A, Mazzeo A	Painful diabetic neuropathy responsive to intravenous immunoglobulin: A two-year follow-up	Journal of the Peripheral Nervous System	2016;21(SUPPL 1):S31	Inappropriate patient population
1601	Stanitski CL	Anterior knee pain syndromes in the adolescent	Instructional course lectures	1994;43:211-20	Inappropriate theme
1602	Steffen TN, Linthicum FH Jr, Churchill D	Continuous thermal vestibulometry A new technique of caloric examination	The Annals of otology, rhinology, and laryngology	1970;79(3):619-32	Inappropriate study design
1603	Steffens D, Hancock MJ, Pereira LSM, Kent PM, Latimer J, Maher CG	Do MRI findings identify patients with low back pain or sciatica who respond better to particular interventions? A systematic review	European spine journal: official publication of the European Spine Society, the European Spinal Deformity Society, and the European Section of the Cervical Spine Research Society	2016;25(4):1170-87	Inappropriate study design
1604	Stella L, Gambardella A, Maiuri F	Giant sacral perineurial cyst A case report	Clinical neurology and neurosurgery	1989;91(4):343-6	Inappropriate study design
1605	Stepanenko T, Lin K, Cristian A, Nainzadeh N	Electrodiagnosis of cubital tunnel syndrome in office workers	PM and R	2014;6(9 SUPPL 1):S274-S5	Inappropriate study design
1606	Stephenson DT, Arneric SP	Neuroimaging of pain: advances and future prospects	The journal of pain	2008;9(7):567-79	Inappropriate theme
1607	Sternlieb SJ, Ferrell S, Kantrow SP, Lea G	Pyridostigmine for therapeutic botulinum toxin reversal in adult	American Journal of Respiratory and Critical Care Medicine	2021;203(9)	Inappropriate theme
1608	Stewart J	Ulnar neuropathies: where, why, and what to do?	Practical Neurology (BMJ Publishing Group)	2006;6(4):218-29	Inappropriate study design
1609	Stienen MN, Cadosch D, Fournier JY, Hildebrandt G, Gautschi OP	[Cervicobrachialgia - an update under special consideration of the surgical management]	Praxis (Bern 1994)	2012;101(11):715-28	Inappropriate study design
1610	Stillhard B, Ngo BTT, Peterli R, Peters T, Schneider R, Kraljevic M, et al	Preoperative Cardiac Diagnostics in Bariatric Patients with Diabetes and Perioperative Morbidity: Results of a Cohort of 258 Patients	Obesity Surgery	2021;31(6):2607-13	Inappropriate patient population
1611	Stillman M, Cata JP	Management of chemotherapy-induced peripheral neuropathy	Current Pain and Headache Reports	2006;10(4):279-87	Inappropriate patient population
1612	Storek B, Reinhardt M, Wang C, Janssen WGM, Harder NM, Banck MS, et al	Sensory neuron targeting by self-complementary AAV8 via lumbar puncture for chronic pain	Proceedings of the National Academy of Sciences of the United States of America	2008;105(3):1055-60	Inappropriate theme
1613	Strauss S, Barby S, Härtner J, Neumann N, Moseley GL, Lotze M	Modifications in fMRI Representation of Mental Rotation Following a 6 Week Graded Motor Imagery Training in Chronic CRPS Patients	The journal of pain	2021;22(6):680‐91	Inappropriate theme
1614	Stretanski MF	H-reflex latency and nerve root tension sign correlation in fluoroscopically guided, contrast-confirmed, translaminar lumbar epidural steroid-bupivacaine injections	Archives of physical medicine and rehabilitation	2004;85(9):1479-82	Inappropriate theme
1615	Su P-H, Tai C-J	A CARE-compliant article: a case report of idiopathic brachial neuritis treated with ultrasound-guided electroacupuncture	Medicine	2019;98(19):e15325	Inappropriate study design
1616	Sucher BM	Carpal tunnel syndrome: ultrasonographic imaging and pathologic mechanisms of median nerve compression	The Journal of the American Osteopathic Association	2009;109(12):641-7	Inappropriate study design
1617	Sucher BM	Myofascial manipulative release of carpal tunnel syndrome: documentation with magnetic resonance imaging	The Journal of the American Osteopathic Association	1993;93(12):1273-8	Inappropriate theme
1618	Sucher BM	Thoracic outlet syndrome--a myofascial variant: Part 1 Pathology and diagnosis	The Journal of the American Osteopathic Association	1990;90(8):686-4	Inappropriate study design
1619	Sucher BM	Ultrasonography-guided osteopathic manipulative treatment for a patient with thoracic outlet syndrome	The Journal of the American Osteopathic Association	2011;111(9):543-7	Inappropriate patient population
1620	Sudmann E, Sundsfjord JA	Relief from pain in Sudeck's posttraumatic syndrome by fasciotomy A clinical, radiographic, and scintigraphic study	Archives of orthopaedic and traumatic surgery	1984;103(3):185-9	Inappropriate study design
1621	Sufianov AA, Shapkin AG, Sufianova GZ, Elishev VG, Barashin DA, Berdichevskii VB, et al	Functional and metabolic changes in the brain in neuropathic pain syndrome against the background of chronic epidural electrostimulation of the spinal cord	Bulletin of experimental biology and medicine	2014;157(4):462-5	Inappropriate patient population
1622	Sukockiene E, Fultinaviciute J, Samusyte G, Dambrauskiene M, Barkauskiene P, Traberg R, et al	Atypical recurrent arm weakness in an adolescent with hereditary neuropathy with liability to pressure palsies	Journal of the Peripheral Nervous System	2021;26(1):131	Inappropriate patient population
1623	Sullivan RJ, Thomas PS, Geel CV	Pain clinic #15 Treatment of sciatic nerve causalgia following pelvic fracture	Orthopaedic review	1990;19(6):553-8	Inappropriate study design
1624	Sumayo RO, Hong JS	Encephalopathy, Ambulatory Dysfunction in Patient with History of Colonic Interposition Initially Presenting as Presumed Guillain-Barre Syndrome: A Case Report	PM and R	2022;14(Supplement 1):S100	Inappropriate study design
1625	Sumitani M, Miyauchi S, Yamada Y	[Pharmacological treatment strategy and mirror visual feedback treatment for neuropathic pain]	Brain and nerve = Shinkei kenkyu no shinpo	2012;64(11):1279-86	Inappropriate theme
1626	Summers B, Mishra V, Jones JM	The flip test: a reappraisal	Spine	2009;34(15):1585-9	Inappropriate theme
1627	Sun B, Huang XS	Painful peripheral neuropathy	Chinese Journal of Contemporary Neurology and Neurosurgery	2013;13(9):755-9	Inappropriate theme
1628	Sun M-Y, Jeon A, Seo CM, Kim YG, Wu Y-N, Kim DW, et al	The injection site in the tarsal tunnel to minimize neurovascular injury for heel pain: an anatomical study	Surgical and radiologic anatomy : SRA	2020;42(6):681-4	Inappropriate theme
1629	Sun Y-j, Wu Y-c, Zhang J-f, Zhang P, Tang Z-y	Effects of electroacupuncture on muscle state and electrophysiological changes in rabbits with lumbar nerve root compression	Chinese journal of integrative medicine	2013;19(6):446-52	Inappropriate patient population
1630	Sunico CR, Portillo F, Gonzalez-Forero D, Kasparov S, Moreno-Lopez B	Evidence for a detrimental role of nitric oxide synthesized by endothelial nitric oxide synthase after peripheral nerve injury	Neuroscience	2008;157(1):40-51	Inappropriate theme
1631	Suratwala SJ, Kondra K, Cronin M, Leone V	Malignant peripheral nerve sheath tumor of the sciatic nerve presenting with leg pain in the setting of lumbar scoliosis and spinal stenosis	Spine deformity	2020;8(2):333-8	Inappropriate patient population
1632	Suresh S, Patel A, Porfyris S, Ryee M-Y	Ultrasound-guided serial ilioinguinal nerve blocks for management of chronic groin pain secondary to ilioinguinal neuralgia in adolescents	Paediatric anaesthesia	2008;18(8):775-8	Inappropriate patient population
1633	Suzuki I, Sasaki A, Yanagibashi K, Tsuchida T, Hayakawa I, Kobayashi T	[Surgical treatment of hemifacial spasm associated with tortuous vertebrobasilar system (author's transl)]	No shinkei geka	1978;6(12):1207-12	Inappropriate theme
1634	Svensson J, Hermansen A, Wibault J, Löfgren H, Dedering Å, Öberg B, et al	Neck-Related Headache in Patients With Cervical Disc Disease After Surgery and Physiotherapy: a 1-Year Follow-up of a Prospective Randomized Study	Spine	2020;45(14):952‐9	Inappropriate patient population
1635	Svernlöv B, Larsson M, Rehn K, Adolfsson L	Conservative treatment of the cubital tunnel syndrome	Journal of hand surgery, European volume	2009;34(2):201‐7	Included
1636	Swaminathan A, Cros P, Seddon JA, Mirgayosieva S, Asladdin R, Dusmatova Z	Peripheral neuropathy in a diabetic child treated with linezolid for multidrug-resistant tuberculosis: A case report and review of the literature	BMC Infectious Diseases	2017;17(1):417	Inappropriate study design
1637	Szwejbka PE, Conter R, Tenser R, Kothari MJ	Bilateral anterior interosseous neuropathy following surgery: A case report	Electromyography and Clinical Neurophysiology	2004;44(3):183-6	Inappropriate study design
1638	Tabatabaiee A, Takamjani IE, Sarrafzadeh J, Salehi R, Ahmadi M	Ultrasound-guided dry needling decreases pain in patients with piriformis syndrome	Muscle & nerve	2019;60(5):558‐65	Inappropriate patient population
1639	Taga A, Lauria G	COVID-19 and the peripheral nervous system A 2-year review from the pandemic to the vaccine era	Journal of the Peripheral Nervous System	2022;27(1):4-30	Inappropriate patient population
1640	Taghipour M, Saffarrian A, Ghaffarpasand F, Azarpira N	Dumbbell-Shape Hydatid Cyst of Meckel Cave Extending to Cerebellopontine Angle and Middle Fossa; Surgical Technique and Outcome of Rare Case	World Neurosurgery	2017;104:1049	Inappropriate study design
1641	Tagowski M, Lewandowski Z, Hodler J, Spiegel T, Goerres GW	Pain reduction after lumbar epidural injections using particulate versus non-particulate steroids: intensity of the baseline pain matters	European radiology	2019;29(7):3379-89	Inappropriate theme
1642	Tahiri Y, Xu L, Kanevsky J, Luc M	Lipofibromatous hamartoma of the median nerve: a comprehensive review and systematic approach to evaluation, diagnosis, and treatment	The Journal of hand surgery	2013;38(10):2055-67	Inappropriate study design
1643	Tahmoush AJ, Alonso RJ, Tahmoush GP, Heiman-Patterson TD	Cramp-fasciculation syndrome: a treatable hyperexcitable peripheral nerve disorder	Neurology	1991;41(7):1021-4	Inappropriate patient population
1644	Tajiri O, Tateda T, Sugihara H, Yokoyama H, Nishikido O, Mukumoto C	Brachial Plexus Neuropathy following Open-heart Surgery	Japanese Journal of Anesthesiology	2004;53(4):407-10	Inappropriate patient population
1645	Takahashi H, Suzuki T	A novel approach for performing ultrasound-guided maxillary nerve block	Journal of clinical anesthesia	2017;43:61-2	Inappropriate patient population
1646	Takata Y, Noda K, Fujishima K, Hattori N, Mizuno Y, Okuma Y	[A case of neuralgic amyotrophy in the lower extremity (lumbosacral radiculoplexus neuropathy)]	Brain and nerve = Shinkei kenkyu no shinpo	2007;59(4):435-8	Inappropriate study design
1647	Talebi GA, Oskouei AE, Shakori SK	Reliability of upper limb tension test 1 in normal subjects and patients with carpal tunnel syndrome	Journal of back and musculoskeletal rehabilitation	2012;25(3):209-14	Inappropriate study design
1648	Talebi GA, Saadat P, Javadian Y, Taghipour M	Comparison of two manual therapy techniques in patients with carpal tunnel syndrome: A randomized clinical trial	Caspian J Intern Med	2020;11(2):163-170	Included
1649	Tamburin S, Park SB, Alberti P, Demichelis C, Schenone A, Argyriou AA	Taxane and epothilone‐induced peripheral neurotoxicity: From pathogenesis to treatment	Journal of the Peripheral Nervous System	2019;24(2):S40-S51	Inappropriate theme
1650	Tamburrelli FC, Genitiempo M, Logroscino CA	Cauda equina syndrome and spine manipulation: case report and review of the literature	European spine journal : official publication of the European Spine Society, the European Spinal Deformity Society, and the European Section of the Cervical Spine Research Society	2011;20 Suppl 1:S128-31	Inappropriate study design
1651	Tamkus AA, Scott AF, Khan FR	Neurophysiological Monitoring During Spinal Cord Stimulator Placement Surgery	Neuromodulation : journal of the International Neuromodulation Society	2015;18(6):460-4	Inappropriate patient population
1652	Tan GIL, Merchant K, Tan EEK, Low DCY, Ng LP, Seow WT, et al	A germline variant of TP53 in paediatric diffuse leptomeningeal glioneuronal tumour	Child's Nervous System	2019;35(6):1021-7	Inappropriate theme
1653	Tanaka K, Muramatsu M, Tashiro H, Ito H	[Case of the jugular phlebectasia accompanied by the brachial plexopathy]	No shinkei geka	2009;37(1):65-9	Inappropriate study design
1654	Taniguchi Y, Matsuzaki K, Tamaki T	Iatrogenic ulnar nerve injury after percutaneous cross-pinning of supracondylar fracture in a child	Journal of shoulder and elbow surgery	2000;9(2):160-2	Inappropriate patient population
1655	Tankisi H, Pugdahl K, Fuglsang-Frederiksen A, Johnsen B, de Carvalho M, Fawcett PRW, et al	Pathophysiology inferred from electrodiagnostic nerve tests and classification of polyneuropathies Suggested guidelines	Clinical neurophysiology: official journal of the International Federation of Clinical Neurophysiology	2005;116(7):1571-80	Inappropriate study design
1656	Tapadia M, Mozaffar T, Gupta R	Compressive Neuropathies of the Upper Extremity: Update on Pathophysiology, Classification, and Electrodiagnostic Findings	Journal of Hand Surgery	2010;35(4):668-77	Inappropriate theme
1657	Tatsumi F, Fushimi Y, Sanada J, Shimoda M, Kohara K, Kimura T, et al	Idiopathic Bilateral Extraocular Myositis in a Subject With Poorly Controlled Type 2 Diabetes Mellitus: Case Report	Frontiers in Medicine	2021;8:700307	Inappropriate patient population
1658	Tawa N, Diener I, Louw Q, Rhoda A	Correlation of the self-reported Leeds assessment of neuropathic symptoms and signs score, clinical neurological examination and MR imaging in patients with lumbo-sacral radiculopathy	BMC neurology	2019;19(1):107	Inappropriate study design
1659	Tawa N, Rhoda A, Diener I	Accuracy of clinical neurological examination in diagnosing lumbo-sacral radiculopathy: a systematic literature review	BMC musculoskeletal disorders	2017;18(1):93	Inappropriate study design
1660	Taylor T	Chronic inflammatory demyelinating polyradiculoneuropathy: in a remote northern Ontario hospital	Canadian family physician Medecin de famille canadien	2013;59(4):368-71	Inappropriate patient population
1661	Tekin E, Ahiskalioglu A, Aydin ME, Sengun E, Bayramoglu A, Alici HA	High-thoracic ultrasound-guided erector spinae plane block for acute herpes zoster pain management in emergency department	The American journal of emergency medicine	2019;37(2):375;e1:e3	Inappropriate patient population
1662	Teo AYH, Goy RWL, Woon YS	Combined spinal-epidural technique for vaginal hysterectomy in a patient with Machado-Joseph disease	Regional Anesthesia and Pain Medicine	2004;29(4):352-4	Inappropriate patient population
1663	ter Meulen BC, van der Vegt RH, Wouda E, van Tuder M, Ostelo R, Weinstein HC	[Pain relief in lumbosacral radicular syndrome: the role of transforaminal epidural injections with glucocorticoids]	Ned Tijdschr Geneeskd	2014;158:A7562	Inappropriate theme
1664	Teran-Wodzinski P, Haladay DE, Adams A, Dutra S, Coury J, Eckelman E, et al	Effects of home-based exercise intervention in breast cancer survivors with chemotherapy-induced peripheral neuropathy: Study protocol	Rehabilitation Oncology	2021;39(2):E25	Inappropriate patient population
1665	Terent'eva NV	[The clinic, diagnosis, complex treatment of diabetic polyneuropathy]	Likars'ka sprava	2012(7):187-91	Inappropriate patient population
1666	Terzi M, Turker H, Yazici D, Akkurt A, Onar M	Paraneoplastic peripheral neuropathy in a case with an anti-Yo positive ovarian carcinoma	UHOD - Uluslararasi Hematoloji-Onkoloji Dergisi	2011;21(4):249-52	Inappropriate study design
1667	Tezcan S, Ulu Ozturk F, Uslu N, Nalbant M, Umit Yemisci O	Carpal Tunnel Syndrome: Evaluation of the Effects of Low-Level Laser Therapy With Ultrasound Strain Imaging	Journal of ultrasound in medicine : official journal of the American Institute of Ultrasound in Medicine	2019;38(1):113-22	Inappropriate study design
1668	Thierree RA, Mrejen D	[Microcirculation, mesotherapy and thermography]	J Mal Vasc	1985;10 Suppl A:207-8	Inappropriate theme
1669	Thoder JJ, Kozin SH	Management principles to treat nerve loss after violent trauma to the upper extremity	Hand clinics	1999;15(2):289-ix	Inappropriate theme
1670	Thorgersen EB, Ofsti AM, Nyheim T, Abedini S	[Acute groin pain and femoral nerve deficit in a warfarin treated patient]	Tidsskr Nor Laegeforen	2002;122(24):2360-1	Inappropriate theme
1671	Tieppo Francio V	Syringomyelia and Arnold-Chiari malformation associated with neck pain and left arm radiculopathy treated with spinal manipulation	BMJ case reports	2014;2014	Inappropriate patient population
1672	Tiftikci U, Serbest S	Is epineurectomy necessary in the surgical management of carpal tunnel syndrome?	Nigerian journal of clinical practice	2017;20(2):211-4	Inappropriate intervention
1673	Tjandra JJ, Lim JF, Hiscock R, Rajendra P	Injectable silicone biomaterial for fecal incontinence caused by internal anal sphincter dysfunction is effective	Diseases of the colon and rectum	2004;47(12):2138‐46	Inappropriate theme
1674	Tjokorda M	Surgical management of brachial plexus injury	Biomedical and Pharmacology Journal	2018;11(4):2079-84	Inappropriate patient population
1675	Tokgoz MA, Kilicaslan OF, Parlak AE	Multiple perineural cysts in the cervical, thoracic, and lumbar vertebrae of a mature individual	Joint diseases and related surgery	2021;32(1):262-6	Inappropriate patient population
1676	Topuz AK, Eroglu A, Atabey C, Cetinkal A	[Surgical treatment outcomes in peripheral nerve lesions due to gunshot injuries: assessment of 28 cases]	Ulus Travma Acil Cerrahi Derg	2013;19(3):235-40	Inappropriate study design
1677	Torigoe K, Nakahara K, Rahmadi M, Yoshizawa K, Horiuchi H, Hirayama S, et al	Usefulness of olanzapine as an adjunct to opioid treatment and for the treatment of neuropathic pain	Anesthesiology	2012;116(1):159-69	Inappropriate intervention
1678	Torres S, Couto N, Medeiros C, Freitas G, Braune C, Nascimento O	Acute intermittent porphyria associated with reversible posterior encephalopathy syndrome: A rare presentation	Neurology	2020;94(15 Supplement)	Inappropriate study design
1679	Torres S, Couto N, Medeiros C, Pupe C, Braune C, De Freitas G, et al	Acute intermitent porphyria associated with reversible posterior encephalopathy syndrome: A rare presentation	Journal of the Peripheral Nervous System	2021;26(1):132-3	Inappropriate study design
1680	Torres-Ramos FM, Biundo JJ, Jr	Suprascapular neuropathy during progressive resistive exercises in a cardiac rehabilitation program	Archives of physical medicine and rehabilitation	1992;73(11):1107-11	Inappropriate patient population
1681	Tortora F, Negro A, Russo C, Cirillo S, Caranci F	Chronic intractable lumbosacral radicular pain, is there a remedy? Pulsed radiofrequency treatment and volumetric modifications of the lumbar dorsal root ganglia	La Radiologia medica	2021;126(1):124-32	Inappropriate intervention
1682	Trainor K, Pinnington MA	Reliability and diagnostic validity of the slump knee bend neurodynamic test for upper/mid lumbar nerve root compression: a pilot study	Physiotherapy	2011;97(1):59-64	Inappropriate study design
1683	Trikamji B, Brancheck L, Day G, Bucelli B	Immune mediated radiculoneuropathy associated with serum anti-Lgi-1 autoantibodies	Neurology	2021;96(15 SUPPL 1)	Inappropriate patient population
1684	Trivax B	Unusual presentation of acute inflammatory demyelinating polyneuropathy with predominant upper extremity symptomatology	PM and R	2017;9(9 Supplement 1):S252	Inappropriate patient population
1685	Tsai P-Y, Cheng H, Huang W-C, Huang M-C, Chiu F-Y, Chang Y-C, et al	Outcomes of common peroneal nerve lesions after surgical repair with acidic fibroblast growth factor	The Journal of trauma	2009;66(5):1379-84	Inappropriate patient population
1686	Tsai S-W, Tsai C-L, Wu P-T, Wu C-Y, Liu C-L, Jou IM	Intraoperative use of somatosensory-evoked potential in monitoring nerve roots	Journal of clinical neurophysiology : official publication of the American Electroencephalographic Society	2012;29(2):110-7	Inappropriate theme
1687	Tseng S-H, Lin S-M, Chen Y, Wang C-H	Ruptured cervical disc after spinal manipulation therapy: report of two cases	Spine	2002;27(3):E80-2	Inappropriate study design
1688	Tsuyama N	[REHABILITATION AFTER PERIPHERAL NERVE INJURIES]	[Chiryo] [Therapy]	1964;46:133-40	Inappropriate theme
1689	Tu Y, Lineaweaver WC, Zheng X, Chen Z, Mullins F, Zhang F	Burn-related peripheral neuropathy: A systematic review	Burns : journal of the International Society for Burn Injuries	2017;43(4):693-9	Inappropriate study design
1690	Tucker A, Craig Stone N	Neuropathic ankle fractures	Canadian Journal of Emergency Medicine	2012;14(2):128-32	Inappropriate theme
1691	Tucker AA, Fowler IM	Reply to Drs Moriggl et al	Regional anesthesia and pain medicine	2014;39(4):354	Inappropriate theme
1692	Tufekci O	Parsonage turner syndrome: Case report	Turkiye Fiziksel Tip ve Rehabilitasyon Dergisi	2011;57(SUPPL 1):180	Inappropriate patient population
1693	Tulgar S, Yildirim A, Karaoglan A, Ozer Z	Erector spinae plane block as the main anesthetic method for peri-paravertebral area surgical procedure	Journal of clinical anesthesia	2019;54:157	Inappropriate patient population
1694	Tupper KN, Schafer A	A lacrosse goalie with a lax left limb	Clinical Journal of Sport Medicine	2021;31(2):e60	Inappropriate theme
1695	Turan E, Bolukbasi O, Omeroglu A	The effect of the tarsal joint positions on the tibial nerve motor action potential latency in dog: electrophysiological and anatomical studies	DTW Deutsche tierarztliche Wochenschrift	2007;114(1):20-4	Inappropriate patient population
1696	Turbin RE, Wladis EJ, Frohman LP, Langer PD, Kennerdell JS	Role for surgery as adjuvant therapy in optic nerve sheath meningioma	Ophthalmic plastic and reconstructive surgery	2006;22(4):278-82	Inappropriate theme
1697	Tutun Yumin E, Tarsuslu Simsek T, Bakar Y	Relationship between diabetes year, muscle force and balance in women and male people with neuropathic diabetes	Fizyoterapi Rehabilitasyon	2017;28(2):S36-S7	Inappropriate patient population
1698	Tuzi T, Bray E, Schiavetti L	[KINESITHERAPY OF REFLEX DYSTROPHIC RHEUMATISM OF THE SHOULDER IN SUBJECTS WITH HEART DISEASE (CLINICAL CONTRIBUTION)]	Reumatismo	1964;16:337-9	Inappropriate patient population
1699	Tyber MA	Treatment of the painful shoulder syndrome with amitriptyline and lithium carbonate	Canadian Medical Association journal	1974;111(2):137-40	Inappropriate theme
1700	Tyshkevich TG, Bersnev VP, Rafikov AM	[The prospects for the sequential use of hyperbaric oxygenation and muscle electrostimulation for the rehabilitation of patients with nerve injuries]	Vopr Kurortol Fizioter Lech Fiz Kult	1990(4):26-30	Inappropriate theme
1701	Tyson RR, Kaplan GF	Modern concepts of diagnosis and treatment of the thoracic outlet syndrome	The Orthopedic clinics of North America	1975;6(2):507-19	Inappropriate patient population
1702	Uebermuth H	[Tasks for the general practitioner in the co-treatment of accidental injuries of the upper extremities]	Z Arztl Fortbild (Jena)	1969;63(13):716-22	Inappropriate theme
1703	Ueda R, Saito R, Horiguchi T, Nakamura Y, Ichikizaki K	Malignant peripheral nerve sheath tumor in the anterior skull base associated with neurofibromatosis type 1--case report	Neurologia medico-chirurgica	2004;44(1):38-42	Inappropriate study design
1704	Ugo B, Massimiliano B, Donatella P, Gianluca G, Riccardo P, Cesare S	Sacral neuromodulation and kidney-pancreas trasplantation: Case report	Neurourology and Urodynamics	2010;29(SUPPL 2):97-8	Inappropriate patient population
1705	Uher EM, Vacariu G, Schneider B, Fialka V	Comparison of manual lymph drainage with physical therapy in complex regional pain syndrome, type I A comparative randomized controlled therapy study	Wiener klinische Wochenschrift	2000;112(3):133‐7	Inappropriate patient population
1706	Uhlenbrock D, Arlinghaus J	[Results of CT-guided periradicular pain therapy]	Rofo	1997;166(6):528-34	Inappropriate theme
1707	Ullah S, Al Arabia DH, Rathore FA	Multi-disciplinary rehabilitation for management of diabetes mellitus related neurological and musculoskeletal complications	Journal of the Pakistan Medical Association	2022;72(2):380-2	Inappropriate patient population
1708	Unoda KI, Ito T, Nakajima H	Lumbar radiculopathy presenting neuralgic amyotrophy with gadlinium-enhanced MRI lesions: A case report	Clinical Neurology	2012;52(2):111-3	Inappropriate study design
1709	Urschel HC, Jr	Management of the thoracic-outlet syndrome	The New England journal of medicine	1972;286(21):1140-3	Inappropriate patient population
1710	Usui M	[Diagnosis and treatment of peripheral nerve tumor]	Nihon Seikeigeka Gakkai zasshi	1997;71(5):161-70	Inappropriate patient population
1711	Vakhtengeim I	[REFLEX NEUROVASCULAR DYSTROPHY OF THE EXTREMITIES IN ANKYLOSING SPONDYLARTHRITIS (BECHTEREW'S DISEASE)]	Klin Med (Mosk)	1963;41:120-2	Inappropriate patient population
1712	Vale TA, Symmonds M, Polydefkis M, Byrnes K, Rice ASC, Themistocleous AC, et al	Chronic non-freezing cold injury results in neuropathic pain due to a sensory neuropathy	Brain	2017;140(10):2557-69	Inappropriate study design
1713	Valente R, Gibson H	Chiropractic manipulation in carpal tunnel syndrome	Journal of manipulative and physiological therapeutics	1994;17(4):246-9	Inappropriate study design
1714	Valimahomed A, Chowdhury N, Miccio VF, Padro-Guzman J	Autonomic dysfunction associated with vincristine-induced neuropathy: A case report	PM and R	2015;7(9 SUPPL 1):S177-S8	Inappropriate study design
1715	Valk GD, Kappelle AC, Tjon ATAML, Bravenboer B, Bakker K, Michels RPJ, et al	Treatment of diabetic polyneuropathy with the neurotrophic peptide ORG 2766	Journal of Neurology	1996;243(3):257-63	Inappropriate patient population
1716	Vallejo MC, Mariano DJ, Kaul B, Sah N, Ramanathan S	Piriformis syndrome in a patient after cesarean section under spinal anesthesia	Regional anesthesia and pain medicine	2004;29(4):364-7	Inappropriate patient population
1717	van Brakel WH, Khawas IB	Silent neuropathy in leprosy: an epidemiological description	Leprosy review	1994;65(4):350-60	Inappropriate patient population
1718	Van Eijk JJJ, Groothuis JT, Van Alfen N	Neuralgic amyotrophy: An update on diagnosis, pathophysiology, and treatment	Muscle and Nerve	2016;53(3):337-50	Inappropriate study design
1719	Van Nuijs S, Berger J, Wojciechowski M, D'Hoore I, Driessens M	Pseudodystrophy of the ankle and lower leg in a 9-year-old girl	Acta orthopaedica Belgica	2009;75(3):420-2	Inappropriate patient population
1720	van Tulder M, Peul W, Koes B	Sciatica: what the rheumatologist needs to know	Nature reviews Rheumatology	2010;6(3):139-45	Inappropriate study design
1721	Vanderhoeven P, Williame E	[Carpal tunnel syndrome following Pouteau's fracture]	J Belge Med Phys Rehabil	1980;3(1):46-52	Inappropriate theme
1722	Vanpee D, Laloux P, Gillet JB, Esselinckx W	Viral brachial neuritis in emergency medicine	The Journal of emergency medicine	2000;18(2):177-9	Inappropriate theme
1723	VanWye WR, Wallmann HW, Norris ES, Furgal KEPTDPTPCS	Differential diagnosis of knee pain following a surgically induced lumbosacral plexus stretch injury A case report	Physiotherapy theory and practice	2019;35(12):1355-62	Inappropriate patient population
1724	Vargas MI, Gariani J, Delattre BA, Dietemann JL, Lovblad K, Becker M	Three-dimensional MR imaging of the brachial plexus	Seminars in Musculoskeletal Radiology	2015;19(2 Supplement 01):137-48	Inappropriate patient population
1725	Varghese G, Redford JB	Nerve and muscle disorders and their sequelae	Foot and ankle clinics	2000;5(2):191-v	Inappropriate theme
1726	Vartanian R, Fraiser R, Bruno K, Chen J	Successful spinal cord stimulator trial in a patient with cryoglobulinemic vasculitis	Neuromodulation	2020;23(3):e101	Inappropriate patient population
1727	Vas L, Pai R	Reversal of complex regional pain syndrome type 2 and the subsequent management of complex regional pain syndrome type 1 occurring after corrective surgery for residual ulnar claw	Pain medicine (Malden, Mass)	2014;15(6):1059-63	Inappropriate patient population
1728	Vas L, Pai R, Pawar KS, Pattnaik M	"Piriformis Syndrome": Is It Only Piriformis?	Pain medicine (Malden, Mass)	2016;17(9):1775-9	Inappropriate study design
1729	Vas LC, Pai R, Pattnaik M	Musculoskeletal Ultrasonography in CRPS: Assessment of Muscles Before and After Motor Function Recovery with Dry Needling as the Sole Treatment	Pain physician	2016;19(1):E163-79	Inappropriate theme
1730	Vashchenko EA, Garkavenko VV, Limanskii IP	[Modulation of the nociceptive flexor reflex by the electrostimulation of auricular acupuncture points]	Fiziol Zh (1978)	1989;35(4):85-90	Inappropriate theme
1731	Vashchenko EA, Garkavenko VV, Limanskii IP, Lipko IB	[Effect of electric stimulation of auricular acupuncture points on H-reflex]	Fiziol Zh (1978)	1989;35(6):88-91	Inappropriate theme
1732	Vashchenko EA, Limanskii IP, Macheret EL, Samosiuk IZ	[Clinico-neurophysiological analysis of the pain syndrome in lumbosacral radiculitis]	Vrach Delo	1983(11):94-6	Inappropriate theme
1733	Vasilescu C, Alexianu M, Dan A	Muscle hypertrophy and a syndrome of continuous motor unit activity in prednisone-responsive Guillain-Barre polyneuropathy	Journal of neurology	1984;231(5):276-9	Inappropriate patient population
1734	Vasilevskis E, Skuja S, Evansa I, Steina E, Pilipa AS, Vabels G, et al	Plexus brachialis strain and compression deformation in the costo-axillary-brachial region: a cadaveric study	Medicina (Kaunas, Lithuania)	2011;47(10):566-72	Inappropriate patient population
1735	Vasudevan D, Naik MM, Mukaddam QI	Efficacy and safety of methylcobalamin, alpha lipoic acid and pregabalin combination versus pregabalin monotherapy in improving pain and nerve conduction velocity in type 2 diabetes associated impaired [MAINTAIN]: Results of a pilot study peripheral neuropathic condition	Annals of Indian Academy of Neurology	2014;17(1):19-24	Inappropriate patient population
1736	Vath SA, Owens BD, Stoneman P	Insidious onset of shoulder girdle weakness	The Journal of orthopaedic and sports physical therapy	2007;37(3):140-7	Inappropriate theme
1737	Vavra MW, Rubin DI	The peripheral neuropathy evaluation in an office-based neurology setting	Seminars in Neurology	2011;31(1):102-14	Inappropriate theme
1738	Vayssairat M, Priollet P	[Indications for and medical treatment modalities in the thoracic outlet syndrome]	J Mal Vasc	1983;8(1):87-90	Inappropriate patient population
1739	Velasco M, Velasco F, Brito F, Velasco AL, Nguyen JP, Marquez I, et al	Motor cortex stimulation in the treatment of deafferentation pain. I. Localization of the motor cortex	Stereotact Funct Neurosurg	2002;79(3-4):146-67	Inappropriate study design
1740	Vergani F, Boukas A, Mukerji N, Nanavati N, Nicholson C, Jenkins A	Spinal cord stimulation for visceral pain related to chronic pancreatitis: report of 2 cases	World Neurosurg	2014;81(3-4):651:e17-9	Inappropriate patient population
1741	Veronese N, Sergi G, Stubbs B, Bourdel-Marchasson I, Tessier D, Sieber C, et al	Effect of acetyl-l-carnitine in the treatment of diabetic peripheral neuropathy: A systematic review and meta-analysis	European Geriatric Medicine	2017;8(2):117-22	Inappropriate study design
1742	Vigneri S, Sindaco G, La Grua M, Zanella M, Paci V, Vinci FM, et al	Long-term Inhibition of Soleus H-reflex with Epidural Adhesiolysis and Pulsed Radiofrequency in Lumbosacral Neuropathic Pain	Pain practice : the official journal of World Institute of Pain	2021;21(3):277-84	Inappropriate theme
1743	Viisanen H, Pertovaara A	Antinociception by motor cortex stimulation in the neuropathic rat: does the locus coeruleus play a role?	Experimental brain research	2010;201(2):283-96	Inappropriate patient population
1744	Vij N, Traube B, Bisht R, Singleton I, Cornett EM, Kaye AD, et al	An update on treatment modalities for ulnar nerve entrapment: A literature review	Anesthesiology and Pain Medicine	2020;10(6):1-7	Inappropriate study design
1745	Vijayaraghavan N, Shuping L, Barton EA	Chemotherapy-induced bilateral peroneal mononeuropathies: A case report of atypical slimmer's paralysis	PM and R	2021;13:S77-S8	Inappropriate study design
1746	Vikas V, Bhatia N, Garg J	Posterior interosseous nerve entrapment due to bilobed parosteal lipoma	Journal of Clinical Orthopaedics and Trauma	2020;11(Supplement 1):S174-S6	Inappropriate theme
1747	Vinson EN	Clinical images: scapular winging	Arthritis and rheumatism	2006;54(12):4027	Inappropriate study design
1748	Vipond N, Taylor W, Rider M	Postoperative splinting for isolated digital nerve injuries in the hand	Journal of hand therapy	2007;20(3):222‐30; quiz 31	Inappropriate intervention
1749	Vishniakov AI	[Changes in the rate of excitation spread along peripheral nerve motor fibers as affected by mud applications in the combined treatment of nerve injuries of the extremities]	Vopr Kurortol Fizioter Lech Fiz Kult	1982(4):54-5	Inappropriate theme
1750	Viton JM, Peretti-Viton P, Rubino T, Delarque A, Salamon N	Short-term assessment of periradicular corticosteroid injections in lumbar radiculopathy associated with disc pathology	Neuroradiology	1998;40(1):59-62	Inappropriate theme
1751	Vo AN, Kamen LB, Shih VC, Bitar AA, Stitik TP, Kaplan RJ	Rehabilitation of orthopedic and rheumatologic disorders. 5. Lumbar spinal stenosis	Archives of physical medicine and rehabilitation	2005;86(3 Suppl 1):S69-76	Inappropriate study design
1752	Voeller J, Ikonomidou C, Brucker J, Diamond C, Frierdich S, Patel N	Autoimmune Ataxia During Maintenance Therapy for Acute Lymphoblastic Leukemia	Child Neurology Open	2018;5	Inappropriate patient population
1753	Vogelin E, Nuesch E, Juni P, Reichenbach S, Eser P, Ziswiler H-R	Sonographic follow-up of patients with carpal tunnel syndrome undergoing surgical or nonsurgical treatment: prospective cohort study	The Journal of hand surgery	2010;35(9):1401-9	Inappropriate study design
1754	Vogl A	[Sudeck's syndrome and Dupuytren's contracture]	Sudecksches Syndrom und Dupuytrensche Kontraktur	1968;93(14):498-505	Inappropriate patient population
1755	Vohra V, Baltarowich L, Syed S, Aaron C	An unsolved mystery: Idiopathic thallium exposure resulting in clinically significant toxic effects	Clinical Toxicology	2021;59(6):596-7	Inappropriate theme
1756	von Heymann W	[Pseudo-radicular referred leg pain]	Pseudoradikularer/ubertragener Beinschmerz	2015;29(6):667-8	Inappropriate theme
1757	von Rothenburg T, Drescher R, Koester O, Schmid G	Magnetic resonance imaging of the lumbar spine after epidural and nerve root injection therapy: evaluation of soft tissue changes	Clinical imaging	2006;30(5):331-4	Inappropriate theme
1758	Voorbrood CEH, Burgmans JPJ, Van Dalen T, Breel J, Clevers GJ, Wille F, et al	An algorithm for assessment and treatment of postherniorrhaphy pain	Hernia : the journal of hernias and abdominal wall surgery	2015;19(4):571-7	Inappropriate theme
1759	Vrebalov-Cindro V, Reic P, Ognjenovic M, Jankovic S, Andelinovic S, Karelovic D, et al	Peripheral nerve war injuries	Military medicine	1999;164(5):351-2	Inappropriate theme
1760	Vsevolozhskaia EM	[Dynamics of the "intensity-duration" curve in lumbosacral radiculitis]	Vrach Delo	1980(6):99-101	Inappropriate theme
1761	Vucic S, Black K, Baldassari LE, Tick Chong PS, Dawson KT, Cros D	Long-term effects of intravenous immunoglobulin in CIDP	Clinical neurophysiology : official journal of the International Federation of Clinical Neurophysiology	2007;118(9):1980-4	Inappropriate theme
1762	Vyas RJ, Chay W	Demyelinating polyneuropathy post-operatively in a patient with squamous cell carcinoma of the tongue: A case report	PM and R	2016;8(9 Supplement):S226-S7	Inappropriate study design
1763	Wade J, Taylor T	Postpartum idiopathic brachial neuritis in a sport medicine physician	Journal of Brachial Plexus and Peripheral Nerve Injury	2015;10(1):e50-e2	Inappropriate patient population
1764	Wakao S, Hayashi T, Kitada M, Kohama M, Matsue D, Teramoto N, et al	Long-term observation of auto-cell transplantation in non-human primate reveals safety and efficiency of bone marrow stromal cell-derived Schwann cells in peripheral nerve regeneration	Experimental neurology	2010;223(2):537-47	Inappropriate patient population
1765	Walke GR, Heydenreich M, Zermann DH	Influence of specialized sensorimotor rehabilitation on the dysfunction of patients after breast cancer treatment	Oncology Research and Treatment	2019;42(Supplement 4):272	Inappropriate patient population
1766	Walker D, Siddique I, Anderson H, Gardiner TA, Archer DB, Boulton AJM, et al	Nerve pathology in the type 1 diabetic dog: effects of treatment with sulindac	Journal of the peripheral nervous system : JPNS	2001;6(4):219-26	Inappropriate patient population
1767	Walker M, Meekins G, Hu S-C	Yoga neuropathy A snoozer	The neurologist	2005;11(3):176-8	Inappropriate patient population
1768	Wallace MS, Marcotte TD, Atkinson JH, Padovano HT, Bonn-Miller M	A Secondary Analysis from a Randomized Trial on the Effect of Plasma Tetrahydrocannabinol Levels on Pain Reduction in Painful Diabetic Peripheral Neuropathy	Journal of Pain	2020;21(11-12):1175-86	Inappropriate patient population
1769	Walsh C, Walsh A	Postoperative femoral neuropathy	Surgery Gynecology and Obstetrics	1992;174(3):255-63	Inappropriate patient population
1770	Walsh MT	Upper limb neural tension testing and mobilization Fact, fiction, and a practical approach	Journal of hand therapy: official journal of the American Society of Hand Therapists	2005;18(2):241-58	Inappropriate study design
1771	Wan C-F, Song T	Efficacy of Pulsed Radiofrequency or Short-Term Spinal Cord Stimulation for Acute/Subacute Zoster-Related Pain: A Randomized, Double-Blinded, Controlled Trial	Pain physician	2021;24(3):215-22	Inappropriate patient population
1772	Wang C, Yuan F, Cai L, Lu H, Chen G, Zhou J	Ultrasound-Guided Stellate Ganglion Block Combined with Extracorporeal Shock Wave Therapy on Postherpetic Neuralgia	Journal of healthcare engineering	2022;2022:9808994	Inappropriate patient population
1773	Wang C, Yuan F, Cai L, Lu H, Chen G, Zhou J	Ultrasound-Guided Stellate Ganglion Block Combined with Extracorporeal Shock Wave Therapy on Postherpetic Neuralgia	Journal of healthcare engineering	2022;2022:9808994	Inappropriate patient population
1774	Wang J-C, Liao K-K, Lin K-P, Chou C-L, Yang T-F, Huang Y-F, et al	Efficacy of Combined Ultrasound-Guided Steroid Injection and Splinting in Patients With Carpal Tunnel Syndrome: A Randomized Controlled Trial	Archives of physical medicine and rehabilitation	2017;98(5):947-56	Inappropriate intervention
1775	Wang R, Zhu T, Han Y	Ultrasound- Versus Computed Tomography-Guided Cervical Dorsal Root Ganglia Pulsed Radiofrequencies via Intervertebral Foramen for the Treatment of Postherpetic Neuralgia: A Retrospective Cohort Study	Pain physician	2023;26(3):E171-E9	Inappropriate study design
1776	Wang RX, Ni HD, Xie KY, Zhang L, Yao M, Huang B, et al	[Analysis of the efficacy and safety of CT-guided dorsal root ganglion pulsed radiofrequency combined with ozone injection in the treatment of acute herpes zoster neuralgia in the neck and upper extremities]	Chung Hua I Hsueh Tsa Chih	2023;103(7):500-5	Inappropriate patient population
1777	Wang Y, Sheng H, Cong M, Wang W, He Q, Li H, et al	Spatio-temporally deciphering peripheral nerve regeneration in vivo after extracellular vesicle therapy under NIR-II fluorescence imaging	Nanoscale	2023;15(17):7991-8005	Inappropriate theme
1778	Wang Y, Yin F	A review of X-linked Charcot-Marie-Tooth disease	Journal of Child Neurology	2016;31(6):761-72	Inappropriate study design
1779	Warade AC, Jha AK, Pattankar S, Desai K	Radiation-induced brachial plexus neuropathy: A review	Neurology India	2019;67(7 Supplement 1):S47-S52	Inappropriate study design
1780	Ward KL, Rodriguez-Collazo ER	Surgical Treatment Protocol for Peripheral Nerve Dysfunction of the Lower Extremity: A Systematic Approach	Clinics in Podiatric Medicine and Surgery	2021;38(1):73-82	Inappropriate study design
1781	Ward TN, Levin M	Case reports: headache caused by a spinal cord stimulator in the upper cervical spine	Headache	2000;40(8):689-91	Inappropriate study design
1782	Warrick A, Davis B	Neurogenic Thoracic Outlet Syndrome in Athletes - Nonsurgical Treatment Options	Current sports medicine reports	2021;20(6):319-26	Inappropriate patient population
1783	Wasilewski A, Mohile N	Meet the expert: How I treat chemotherapy-induced peripheral neuropathy	Journal of Geriatric Oncology	2021;12(1):1-5	Inappropriate study design
1784	Waters PM	Update on management of pediatric brachial plexus palsy	Journal of pediatric orthopedics	2005;25(1):116-26	Inappropriate patient population
1785	Watson J	Office evaluation of spine and limb pain: Spondylotic radiculopathy and other nonstructural mimickers	Seminars in Neurology	2011;31(1):85-101	Inappropriate theme
1786	Watson JC, Litin S, Bundrick JB	Clinical pearls in neurology	Disease-a-Month	2015;61(8):329-45	Inappropriate theme
1787	Weber P, Rost B	[Anorexia nervosa and nervus peronaeus lesions]	Anorexia nervosa und Nervus peronaeus-Lasion	2009;37(5):469-72	Inappropriate theme
1788	Wechsler RJ, Frank ED, Halpern EH, Nazarian LN, Jalali S, Ratner ER	Percutaneous lumbar sympathetic plexus catheter placement for short- and long-term pain relief: CT technique and results	Journal of computer assisted tomography	1998;22(4):518-23	Inappropriate patient population
1789	Wei J, Duan S	Severe Guillain-Barre syndrome associated with chronic hepatitis B: A case report and literature review	Medicine	2021;100(48):e27989	Inappropriate study design
1790	Wei T, Hou H, Zhou L-L, Mu Q-X	Effect of ultrasound-guided pulsed radiofrequency on intercostal neuralgia after lung cancer surgery: A retrospective study	Medicine	2021;100(19):e25338	Inappropriate patient population
1791	Weigel R, Capelle HH, Flor H, Krauss JK	Event-related cortical processing in neuropathic pain under long-term spinal cord stimulation	Pain physician	2015;18(2):185-94	Inappropriate patient population
1792	Weimer LH, Zadeh P	Neurological Aspects of Syncope and Orthostatic Intolerance	Medical Clinics of North America	2009;93(2):427-49	Inappropriate theme
1793	Weiner DK	Office Management of Chronic Pain in the Elderly	American Journal of Medicine	2007;120(4):306-15	Inappropriate theme
1794	Weinstein JN	A 45-year-old man with low back pain and a numb left foot	JAMA	1998;280(8):730-6	Inappropriate theme
1795	Weintraub MI, Cole SP	Pulsed magnetic field therapy in refractory neuropathic pain secondary to peripheral neuropathy: electrodiagnostic parameters--pilot study	Neurorehabilitation and neural repair	2004;18(1):42-6	Inappropriate intervention
1796	Weiss LD, Weiss JM, Johns JS, Strommen JA, Kim C, Williams FH, et al	Neuromuscular rehabilitation and electrodiagnosis. 2. Peripheral neuropathy	Archives of Physical Medicine & Rehabilitation	2005;86(3):S11-S83	Inappropriate study design
1797	Weizman L, Dayan L, Brill S, Nahman-Averbuch H, Hendler T, Jacob G, et al	Cannabis analgesia in chronic neuropathic pain is associated with altered brain connectivity	Neurology	2018;91(14):e1285‐e94	Inappropriate theme
[truncated: 126 more rows]
