# Supplementary material for: Neural mobilisation effects in nerve function and nerve structure of patients with peripheral neuropathic pain: A systematic review with meta-analysis
Source: PLoS One. 2024 Nov 8;19(11):e0313025. doi: 10.1371/journal.pone.0313025 (PMC11548838; doi:10.1371/journal.pone.0313025)
Supplement: S4 File — (XLSX) [file pone.0313025.s004.xlsx]

## Sheet: Sheet 1
Risk of Bias
Study	D1	D2	D3	D4	D5	D6	D7	Overall
Pinar et al. 2005	Low	Unclear	Unclear	Unclear	Unclear	Unclear	Low	High
Baysal et al. 2006	Low	Low	Unclear	Low	Unclear	Unclear	Low	High
Bialosky et al. 2009	Low	Low	Low	Low	Low	Low	Low	Low
Svernlov et al. 2009	Low	Low	Unclear	Low	High	Low	Low	High
Schmid et al. 2012	Low	Low	Low	Low	Low	Low	Low	Low
Oskouei et al. 2014	Low	Unclear	Low	Low	Low	Low	Low	Low
Wolny et al. 2017	Low	Low	Low	Low	Low	Low	Low	Low
Yildirim et al. 2018	Unclear	Unclear	High	Low	Unclear	Unclear	Low	High
Wolny & Linek. 2018	Low	Low	Low	Low	Unclear	Unclear	Low	High
Wolny & Linek. 2019	Low	Low	Low	Low	Low	Low	Low	Low
Talebi et al. 2020	Low	High	Low	Low	High	Unclear	Low	High
Ginanneschi et al. 2015	Serious	Low	Low	Low	Low	Moderate	Serious	Serious
Neto et al. 2019	Serious	Low	Low	Low	Low	Moderate	Low	Serious
Paquette et al. 2020	Moderate	Low	Low	Low	Low	Moderate	Moderate	Moderate
Khademi et al. 2023	Serious	Low	Low	Low	Moderate	Moderate	Low	Serious
